# Supplementary material for: Exosomal TACSTD2 promotes invasion, metastasis and glycolysis in ovarian cancer
Source: Discov Oncol. 2025 Dec 2;17:23. doi: 10.1007/s12672-025-04041-6 (PMC12775207; doi:10.1007/s12672-025-04041-6)
Supplement: Supplementary file 3 — Supplementary material 3. [file 12672_2025_4041_MOESM3_ESM.xlsx]

## Sheet: Sheet1
Gene Symbol	logFC	AveExpr	t	P.Value	adj.P.Val
CLDN3	9.71577	7.21044	119.116	0	0
EPCAM	7.35951	6.25784	92.3725	0	0
CLDN4	7.24985	5.77741	100.16	0	0
KRT7	6.95418	5.88075	65.4339	1.12e-263	5.58e-262
TACSTD2	6.80847	6.33743	55.8307	2.32e-230	7.41e-229
HMGA1	6.39568	7.38967	86.45	0	0
ST14	6.37336	5.41251	76.8451	1.1e-298	7.73e-297
KRT8	6.27076	7.00419	73.4577	9.34e-289	5.94e-287
PRSS8	6.05732	4.89264	71.0578	1.71e-281	1.01e-279
CP	5.62795	4.58856	43.6146	8.91e-182	1.38e-180
SPP1	5.55987	6.79228	41.6292	3.8e-173	5.13e-172
PKP3	5.421	4.2182	69.1661	1.25e-275	6.95e-274
AQP5	5.37724	4.15527	38.7497	3e-160	3.36e-159
LAD1	4.95586	3.87334	66.1011	7.5e-266	3.83e-264
KRT18	4.91832	7.57079	55.4966	3.96e-229	1.24e-227
SMPDL3B	4.84998	3.485	70.5612	5.76e-280	3.34e-278
LSR	4.75364	6.72555	73.2857	3.05e-288	1.92e-286
DSP	4.53292	5.20392	52.9622	1.28e-219	3.56e-218
CDH1	4.52724	4.99993	52.7668	7.14e-219	1.96e-217
SFN	4.44194	4.28019	37.8804	2.88e-156	3.04e-155
CXADR	4.23581	3.67508	59.1535	2.48e-242	9.37e-241
ADGRG1	3.78595	4.95716	41.6927	2e-173	2.71e-172
AGRN	3.38343	6.14925	40.0516	3.89e-166	4.71e-165
CDK1	3.36893	4.14863	48.3452	1.73e-201	3.62e-200
CAPG	3.27436	6.11783	43.1565	8.36e-180	1.25e-178
EPHA1	3.17385	3.50164	40.2482	5.12e-167	6.29e-166
SPTBN2	3.14944	3.60582	39.0241	1.69e-161	1.93e-160
TRIP13	3.11317	3.81197	45.6105	3.08e-190	5.43e-189
PLS1	3.06528	2.6591	45.7714	6.54e-191	1.17e-189
LMNB1	2.94004	4.4757	39.7472	9.08e-165	1.08e-163
IDH2	2.82787	6.54957	42.0357	6.24e-175	8.64e-174
ANXA3	2.72018	3.98495	30.3082	6.12e-120	3.88e-119
KPNA2	2.69653	5.01893	34.1958	6.05e-139	4.98e-138
OCLN	2.54918	2.24749	40.7737	2.32e-169	2.94e-168
TES	2.46563	4.90447	28.6409	1.36e-111	7.76e-111
DSG2	2.42457	5.567	31.0978	7.44e-124	4.98e-123
KRT19	2.35745	8.60399	27.0813	1.07e-103	5.42e-103
SYNGR2	2.25792	6.83147	36.9794	4.26e-152	4.23e-151
KIF23	2.22405	2.95247	31.4486	1.38e-125	9.47e-125
PTPRF	2.2173	6.68363	32.2451	1.7e-129	1.23e-128
FEN1	2.21081	4.50277	33.4118	3.61e-135	2.83e-134
NCAPD2	2.196	5.45599	33.0332	2.46e-133	1.87e-132
RPS6KA1	2.18503	3.54996	35.9339	3.33e-147	3.07e-146
LYN	2.17518	3.65822	31.8076	2.37e-127	1.67e-126
IL1RAP	2.14856	3	28.9033	6.51e-113	3.78e-112
LYPLA1	2.13	5.18038	37.09	1.3e-152	1.31e-151
LAMA5	2.10743	5.95579	22.0215	8.73e-78	3.2e-77
HDGF	2.07551	8.34322	52.2718	5.65e-217	1.51e-215
PCNA	2.06274	7.25502	33.239	2.48e-134	1.91e-133
MCM2	2.03825	4.55209	24.8607	2.35e-92	1.04e-91
MCM4	2.02502	4.76808	31.5172	6.35e-126	4.37e-125
NRAS	2.02009	5.22789	34.1869	6.68e-139	5.49e-138
CDK5	1.95428	4.29012	37.1214	9.32e-153	9.35e-152
AIMP2	1.90893	4.54847	34.4884	2.4e-140	2.02e-139
PRKCI	1.88954	6.12951	27.3814	3.19e-105	1.66e-104
RPN1	1.87682	7.94018	44.0259	1.54e-183	2.44e-182
PSMB2	1.87122	6.31472	44.1466	4.71e-184	7.52e-183
ARF6	1.82862	6.2552	37.7421	1.25e-155	1.31e-154
PPP1CA	1.73276	6.73223	37.725	1.5e-155	1.56e-154
DDR1	1.69191	6.54073	27.0701	1.22e-103	6.18e-103
TPI1	1.67159	9.1151	31.0663	1.06e-123	7.11e-123
GALE	1.64146	4.07506	26.0984	1.09e-98	5.16e-98
ARHGDIB	1.59556	6.02889	18.6833	7.65e-61	2.24e-60
LLGL2	1.56975	4.60254	24.529	1.18e-90	5.11e-90
PPL	1.55287	4.70558	16.4206	1.04e-49	2.62e-49
CFL1	1.54451	8.36537	37.7365	1.33e-155	1.39e-154
MEST	1.51538	5.65532	15.1485	1.16e-43	2.7e-43
PGK1	1.51493	7.49881	25.0756	1.86e-93	8.3e-93
PDIA4	1.50513	7.6324	23.4703	3.22e-85	1.3e-84
CD47	1.47313	6.29831	24.323	1.35e-89	5.72e-89
PSMB3	1.47285	7.77633	28.8449	1.28e-112	7.4e-112
MST1R	1.41616	2.22907	16.1316	2.55e-48	6.31e-48
GIPC1	1.38684	6.64818	25.9117	9.8e-98	4.58e-97
IGF2BP3	1.37689	1.02849	12.3306	4.66e-31	9.04e-31
ICAM1	1.37375	4.91524	11.171	2.77e-26	5.01e-26
PNP	1.34358	3.74801	15.6728	3.93e-46	9.41e-46
CSE1L	1.34035	6.48899	26.3581	5.15e-100	2.48e-99
HMBS	1.33219	3.65839	24.8364	3.14e-92	1.38e-91
PSMA5	1.32494	5.14059	31.0075	2.08e-123	1.38e-122
TWF1	1.30796	5.55376	25.1112	1.22e-93	5.46e-93
CLIC1	1.2988	8.42183	31.1003	7.23e-124	4.84e-123
SCRIB	1.26905	6.33537	18.5523	3.46e-60	1e-59
CD2AP	1.22619	4.31994	22.222	8.18e-79	3.05e-78
DIAPH1	1.17434	5.60068	20.1605	2.73e-68	8.87e-68
SMC4	1.11966	4.08762	16.1737	1.6e-48	3.97e-48
YWHAZ	1.09248	7.98248	21.3614	2.08e-74	7.32e-74
HPRT1	1.07323	5.72245	19.4119	1.68e-64	5.18e-64
ACP2	1.03704	5.15043	21.1147	3.79e-73	1.31e-72
SLC7A5	1.02746	4.53708	9.93384	1.61e-21	2.7e-21
NAMPT	-1.06657	4.90381	-13.5484	2.38e-36	5e-36
ASMTL	-1.17546	4.60676	-20.9079	4.31e-72	1.47e-71
DPYSL2	-1.23122	5.0918	-16.3825	1.59e-49	3.99e-49
CTSD	-1.24312	7.38351	-22.572	1.31e-80	5e-80
FLNA	-1.27703	8.4749	-14.7913	5.35e-42	1.22e-41
ADH5	-1.28983	6.1094	-26.7516	5.08e-102	2.52e-101
SERINC1	-1.31584	6.9142	-24.4334	3.66e-90	1.57e-89
MAT2A	-1.32794	7.07519	-19.1897	2.21e-63	6.7e-63
FCGRT	-1.344	6.76949	-22.9473	1.56e-82	6.07e-82
VAT1	-1.38891	7.15512	-22.4731	4.22e-80	1.6e-79
FLNC	-1.4377	3.172	-12.1524	2.63e-30	5.04e-30
CYB5R3	-1.52385	6.96495	-32.6924	1.12e-131	8.31e-131
PARVA	-1.52534	5.0102	-28.2583	1.16e-109	6.4e-109
DOCK1	-1.55446	4.38872	-24.7302	1.1e-91	4.8e-91
CD99	-1.62678	6.76139	-26.3172	8.33e-100	4.01e-99
GNA11	-1.65869	4.99188	-38.508	3.81e-159	4.2e-158
EIF4B	-1.77475	7.78105	-33.6915	1.61e-136	1.28e-135
LAMB2	-1.81721	7.07377	-27.3686	3.71e-105	1.93e-104
PALM	-1.82014	5.32371	-18.8745	8.44e-62	2.5e-61
EPB41L3	-1.88497	2.32045	-26.5916	3.32e-101	1.63e-100
HNRNPDL	-1.93909	6.99685	-47.9245	8.76e-200	1.8e-198
CLDN5	-1.95647	3.18428	-21.1441	2.69e-73	9.33e-73
ANGPTL2	-1.99555	4.96225	-21.3918	1.46e-74	5.13e-74
GSN	-2.02056	7.22593	-24.9319	1.02e-92	4.5e-92
PLS3	-2.05134	5.55616	-22.7174	2.36e-81	9.04e-81
BAG2	-2.11601	3.32423	-26.9128	7.68e-103	3.85e-102
TPM2	-2.12502	7.24339	-25.8907	1.26e-97	5.87e-97
FERMT2	-2.13699	4.73615	-35.5319	2.62e-145	2.35e-144
HTRA1	-2.13774	7.7142	-22.8166	7.29e-82	2.82e-81
CAV1	-2.14364	5.37345	-24.5929	5.56e-91	2.41e-90
MPST	-2.2389	5.06064	-44.1373	5.17e-184	8.24e-183
TSPAN4	-2.24128	5.06824	-40.3336	2.12e-167	2.63e-166
STX2	-2.24694	3.56696	-35.7024	4.1e-146	3.72e-145
ANXA6	-2.36674	5.99031	-35.2559	5.32e-144	4.69e-143
EPB41L2	-2.38685	4.86429	-30.2092	1.9e-119	1.2e-118
ADD1	-2.44674	6.10591	-48.4804	4.91e-202	1.04e-200
LRP1	-2.76118	5.93739	-31.9678	3.88e-128	2.76e-127
GNAI1	-3.06389	2.5838	-59.2115	1.55e-242	5.88e-241
VIM	-3.32746	8.88395	-43.9425	3.51e-183	5.52e-182
ARPC1B	-3.40424	2.5485	-63.342	9.59e-257	4.4e-255
ALDH1A1	-3.72108	5.30545	-38.3871	1.36e-158	1.49e-157
PSMA6	-4.30785	3.56168	-99.8544	0	0
