# Supplementary material for: Exosomal TACSTD2 promotes invasion, metastasis and glycolysis in ovarian cancer
Source: Discov Oncol. 2025 Dec 2;17:23. doi: 10.1007/s12672-025-04041-6 (PMC12775207; doi:10.1007/s12672-025-04041-6)
Supplement: Supplementary file 4 — Supplementary material 4. [file 12672_2025_4041_MOESM4_ESM.xlsx]

## Sheet: Sheet1
	GS follow link to MSigDB	SIZE	ES	NES	NOM p-val	FDR q-val	FWER p-val	RANK AT MAX	LEADING EDGE
1	GOBP_EXTRACELLULAR_VESICLE_BIOGENESIS	24	0.67	2.24	0	0.034	0.049	952	tags=29%, list=5%, signal=31%
2	HP_PARAKERATOSIS	26	0.6	2.08	0	0.317	0.259	2664	tags=50%, list=13%, signal=58%
3	HP_ONYCHOLYSIS	18	0.67	2	0.002	0.704	0.555	2798	tags=50%, list=14%, signal=58%
4	GOMF_OXIDOREDUCTASE_ACTIVITY_ACTING_ON_METAL_IONS	16	0.72	1.99	0.002	0.602	0.595	3868	tags=69%, list=20%, signal=85%
5	GOBP_ERBB2_SIGNALING_PATHWAY	18	0.66	1.92	0.002	0.619	0.635	2238	tags=44%, list=11%, signal=50%
6	HP_PALMAR_HYPERHIDROSIS	18	0.69	1.96	0	0.593	0.695	1388	tags=44%, list=7%, signal=48%
7	GOBP_REGULATION_OF_RUFFLE_ASSEMBLY	31	0.58	1.95	0	0.527	0.706	2243	tags=32%, list=11%, signal=36%
8	GOBP_REGULATION_OF_PLASMA_MEMBRANE_ORGANIZATION	17	0.71	1.94	0.002	0.512	0.731	3059	tags=59%, list=15%, signal=70%
9	HP_ABNORMALITY_OF_HAIR_GROWTH	29	0.58	1.94	0.003	0.455	0.732	976	tags=31%, list=5%, signal=33%
10	GOMF_CADHERIN_BINDING_INVOLVED_IN_CELL_CELL_ADHESION	18	0.71	1.94	0.004	0.442	0.747	1992	tags=61%, list=10%, signal=68%
11	GOBP_KERATINIZATION	82	0.58	1.91	0.01	0.532	0.814	3647	tags=51%, list=18%, signal=63%
12	GOBP_PLASMA_MEMBRANE_TUBULATION	19	0.67	1.91	0	0.521	0.828	4131	tags=63%, list=21%, signal=80%
13	GOBP_TOLL_LIKE_RECEPTOR_3_SIGNALING_PATHWAY	20	0.68	1.9	0.002	0.518	0.843	3410	tags=60%, list=17%, signal=72%
14	GOBP_KERATINOCYTE_DIFFERENTIATION	164	0.48	1.89	0.008	0.521	0.86	3773	tags=43%, list=19%, signal=53%
15	HP_HEAT_INTOLERANCE	20	0.58	1.87	0.002	0.624	0.903	2339	tags=30%, list=12%, signal=34%
16	GOBP_POSITIVE_REGULATION_OF_INTERLEUKIN_17_PRODUCTION	26	0.66	1.87	0.01	0.616	0.909	2924	tags=46%, list=15%, signal=54%
17	GOMF_STRUCTURAL_CONSTITUENT_OF_SKIN_EPIDERMIS	36	0.62	1.86	0.018	0.617	0.914	4160	tags=58%, list=21%, signal=74%
18	HP_AMELOGENESIS_IMPERFECTA	28	0.54	1.84	0.002	0.696	0.942	3240	tags=43%, list=16%, signal=51%
19	GOBP_INTERLEUKIN_1_MEDIATED_SIGNALING_PATHWAY	27	0.62	1.84	0.01	0.688	0.945	1886	tags=41%, list=10%, signal=45%
20	GOBP_MEMBRANE_RAFT_ORGANIZATION	23	0.62	1.83	0.007	0.721	0.958	4744	tags=65%, list=24%, signal=86%
21	HP_PUSTULE	23	0.63	1.82	0.008	0.703	0.959	5220	tags=70%, list=26%, signal=94%
22	HP_SKIN_EROSION	21	0.55	1.82	0.002	0.689	0.96	2623	tags=48%, list=13%, signal=55%
23	GOBP_EPIDERMIS_DEVELOPMENT	352	0.41	1.82	0	0.683	0.961	3202	tags=37%, list=16%, signal=43%
24	GOBP_POSITIVE_REGULATION_OF_NATURAL_KILLER_CELL_MEDIATED_IMMUNITY	31	0.7	1.82	0.011	0.66	0.962	3468	tags=65%, list=18%, signal=78%
25	GOBP_EPIDERMAL_CELL_DIFFERENTIATION	227	0.42	1.81	0.005	0.659	0.966	2719	tags=33%, list=14%, signal=38%
26	GOBP_NEGATIVE_REGULATION_OF_STEM_CELL_PROLIFERATION	23	0.56	1.81	0.002	0.639	0.966	1029	tags=30%, list=5%, signal=32%
27	GOBP_POSITIVE_REGULATION_OF_GRANULOCYTE_MACROPHAGE_COLONY_STIMULATING_FACTOR_PRODUCTION	15	0.64	1.81	0.008	0.618	0.966	3870	tags=53%, list=20%, signal=66%
28	HP_CORNEAL_DYSTROPHY	35	0.5	1.81	0	0.597	0.966	698	tags=11%, list=4%, signal=12%
29	GOBP_POSITIVE_REGULATION_OF_STEM_CELL_DIFFERENTIATION	24	0.55	1.81	0.004	0.59	0.969	0	tags=4%, list=0%, signal=4%
30	GOBP_POSITIVE_REGULATION_OF_NATURAL_KILLER_CELL_ACTIVATION	25	0.63	1.8	0.01	0.647	0.976	2924	tags=48%, list=15%, signal=56%
31	HP_SCALING_SKIN	38	0.51	1.79	0.005	0.65	0.978	3727	tags=42%, list=19%, signal=52%
32	GOMF_GALACTOSYLTRANSFERASE_ACTIVITY	31	0.53	1.79	0.004	0.634	0.978	4499	tags=68%, list=23%, signal=88%
33	GOBP_RUFFLE_ORGANIZATION	56	0.5	1.79	0.008	0.618	0.978	2901	tags=34%, list=15%, signal=40%
34	GOBP_ACTIVATION_OF_CYSTEINE_TYPE_ENDOPEPTIDASE_ACTIVITY	19	0.59	1.78	0.006	0.631	0.982	3376	tags=63%, list=17%, signal=76%
35	GOBP_REGULATION_OF_WATER_LOSS_VIA_SKIN	31	0.53	1.78	0.007	0.63	0.983	3564	tags=58%, list=18%, signal=71%
36	HP_SCARRING_ALOPECIA_OF_SCALP	15	0.64	1.78	0.006	0.644	0.984	3727	tags=53%, list=19%, signal=66%
37	HP_ABNORMAL_SERUM_INTERLEUKIN_LEVEL	28	0.64	1.77	0.027	0.643	0.987	4253	tags=64%, list=22%, signal=82%
38	GOBP_RESPONSE_TO_TUMOR_CELL	38	0.57	1.77	0.015	0.644	0.988	4729	tags=66%, list=24%, signal=86%
39	GOBP_INTERMEDIATE_FILAMENT_ORGANIZATION	69	0.5	1.77	0.015	0.633	0.988	4160	tags=49%, list=21%, signal=62%
40	GOBP_INTERMEDIATE_FILAMENT_BASED_PROCESS	89	0.47	1.77	0.011	0.619	0.988	4160	tags=47%, list=21%, signal=60%
41	GOBP_CHEMOKINE_C_X_C_MOTIF_LIGAND_2_PRODUCTION	16	0.64	1.76	0.017	0.633	0.989	3315	tags=63%, list=17%, signal=75%
42	GOBP_NECROTIC_CELL_DEATH	61	0.46	1.76	0.006	0.631	0.989	4198	tags=46%, list=21%, signal=58%
43	HP_APHTHOUS_ULCER	37	0.6	1.76	0.026	0.64	0.991	3131	tags=49%, list=16%, signal=58%
44	HP_EPIDERMAL_ACANTHOSIS	49	0.49	1.75	0.017	0.633	0.991	4102	tags=51%, list=21%, signal=64%
45	GOBP_ANTIGEN_PROCESSING_AND_PRESENTATION_OF_PEPTIDE_ANTIGEN_VIA_MHC_CLASS_I	29	0.69	1.75	0.037	0.62	0.991	3586	tags=66%, list=18%, signal=80%
46	HP_DECREASED_AMPLITUDE_OF_SENSORY_ACTION_POTENTIALS	19	0.59	1.75	0.013	0.609	0.991	2528	tags=42%, list=13%, signal=48%
47	GOBP_REGULATION_OF_INOSITOL_PHOSPHATE_BIOSYNTHETIC_PROCESS	16	0.6	1.75	0.009	0.61	0.991	1481	tags=38%, list=7%, signal=41%
48	GOBP_T_CELL_MEDIATED_CYTOTOXICITY	48	0.64	1.75	0.026	0.6	0.991	4865	tags=65%, list=25%, signal=85%
49	GOBP_DETECTION_OF_EXTERNAL_BIOTIC_STIMULUS	25	0.69	1.75	0.016	0.593	0.991	2345	tags=52%, list=12%, signal=59%
50	GOBP_TOLL_LIKE_RECEPTOR_4_SIGNALING_PATHWAY	40	0.56	1.75	0.009	0.598	0.991	3694	tags=52%, list=19%, signal=64%
51	HP_NEUTROPHILIA	18	0.62	1.75	0.022	0.59	0.991	2893	tags=56%, list=15%, signal=65%
52	GOBP_ANTIGEN_PROCESSING_AND_PRESENTATION_OF_ENDOGENOUS_ANTIGEN	25	0.74	1.74	0.019	0.585	0.991	2860	tags=68%, list=14%, signal=79%
53	GOBP_PROGRAMMED_NECROTIC_CELL_DEATH	45	0.49	1.74	0.012	0.585	0.991	3703	tags=44%, list=19%, signal=55%
54	HP_ABNORMAL_EPIDERMAL_MORPHOLOGY	83	0.45	1.74	0.01	0.574	0.991	3102	tags=37%, list=16%, signal=44%
55	HP_ABNORMAL_LIVER_PHYSIOLOGY	18	0.59	1.74	0.009	0.577	0.992	2260	tags=39%, list=11%, signal=44%
56	GOBP_IMMUNE_RESPONSE_TO_TUMOR_CELL	23	0.64	1.74	0.026	0.584	0.993	3442	tags=61%, list=17%, signal=74%
57	GOMF_PEPTIDOGLYCAN_BINDING	16	0.64	1.74	0.02	0.574	0.993	2345	tags=56%, list=12%, signal=64%
58	GOBP_POSITIVE_REGULATION_OF_CYTOKINE_PRODUCTION_INVOLVED_IN_INFLAMMATORY_RESPONSE	23	0.61	1.73	0.02	0.57	0.993	4535	tags=61%, list=23%, signal=79%
59	GOBP_POSITIVE_REGULATION_OF_ACUTE_INFLAMMATORY_RESPONSE	27	0.62	1.73	0.03	0.561	0.993	4021	tags=59%, list=20%, signal=74%
60	GOBP_REGULATION_OF_BIOLOGICAL_PROCESS_INVOLVED_IN_SYMBIOTIC_INTERACTION	58	0.48	1.73	0.013	0.554	0.993	5155	tags=62%, list=26%, signal=84%
61	HP_UNEXPLAINED_FEVERS	17	0.57	1.73	0.023	0.555	0.993	2623	tags=47%, list=13%, signal=54%
62	GOBP_REGULATION_OF_T_CELL_MEDIATED_CYTOTOXICITY	38	0.65	1.73	0.028	0.546	0.993	4865	tags=68%, list=25%, signal=91%
63	HP_ABNORMAL_BLISTERING_OF_THE_SKIN	103	0.43	1.73	0	0.54	0.993	3157	tags=33%, list=16%, signal=39%
64	HP_ABNORMAL_SERUM_IRON_CONCENTRATION	16	0.58	1.73	0.013	0.544	0.994	3315	tags=44%, list=17%, signal=53%
65	HP_ENLARGED_OVARIES	17	0.58	1.72	0.014	0.557	0.996	2508	tags=41%, list=13%, signal=47%
66	HP_ESOPHAGEAL_STRICTURE	15	0.6	1.72	0.011	0.551	0.996	2623	tags=47%, list=13%, signal=54%
67	GOBP_CELLULAR_RESPONSE_TO_MECHANICAL_STIMULUS	73	0.47	1.72	0.017	0.549	0.996	3564	tags=45%, list=18%, signal=55%
68	GOBP_TOLL_LIKE_RECEPTOR_SIGNALING_PATHWAY	118	0.5	1.72	0.021	0.545	0.997	3507	tags=45%, list=18%, signal=54%
69	GOBP_POSITIVE_REGULATION_OF_NATURAL_KILLER_CELL_MEDIATED_CYTOTOXICITY	26	0.69	1.72	0.022	0.539	0.997	3468	tags=62%, list=18%, signal=75%
70	GOBP_POSITIVE_REGULATION_OF_TYROSINE_PHOSPHORYLATION_OF_STAT_PROTEIN	65	0.46	1.72	0.013	0.533	0.997	3536	tags=40%, list=18%, signal=49%
71	GOBP_POSITIVE_REGULATION_OF_T_CELL_MEDIATED_CYTOTOXICITY	28	0.67	1.72	0.026	0.529	0.997	2924	tags=57%, list=15%, signal=67%
72	GOBP_PATTERN_RECOGNITION_RECEPTOR_SIGNALING_PATHWAY	177	0.47	1.72	0.023	0.522	0.997	3507	tags=44%, list=18%, signal=52%
73	GOBP_REGULATION_OF_NATURAL_KILLER_CELL_ACTIVATION	42	0.58	1.72	0.03	0.516	0.997	3468	tags=50%, list=18%, signal=61%
74	GOCC_LATERAL_PLASMA_MEMBRANE	63	0.45	1.72	0.009	0.515	0.997	2009	tags=30%, list=10%, signal=33%
75	GOBP_INTERLEUKIN_17_PRODUCTION	38	0.56	1.72	0.031	0.512	0.997	4406	tags=50%, list=22%, signal=64%
76	GOBP_TOLL_LIKE_RECEPTOR_2_SIGNALING_PATHWAY	17	0.7	1.71	0.022	0.51	0.997	2345	tags=53%, list=12%, signal=60%
77	GOBP_NEGATIVE_REGULATION_OF_ACTIN_FILAMENT_BUNDLE_ASSEMBLY	29	0.51	1.71	0.007	0.504	0.997	2596	tags=34%, list=13%, signal=40%
78	GOBP_ANTIGEN_PROCESSING_AND_PRESENTATION	103	0.57	1.71	0.052	0.506	0.998	4288	tags=57%, list=22%, signal=73%
79	GOBP_RESPONSE_TO_ISCHEMIA	52	0.47	1.7	0.002	0.537	0.999	3214	tags=40%, list=16%, signal=48%
80	GOMF_CARD_DOMAIN_BINDING	15	0.63	1.7	0.024	0.534	0.999	1258	tags=53%, list=6%, signal=57%
81	GOBP_POSITIVE_REGULATION_OF_HOMOTYPIC_CELL_CELL_ADHESION	16	0.6	1.7	0.026	0.529	0.999	4163	tags=56%, list=21%, signal=71%
82	GOBP_RUFFLE_ASSEMBLY	45	0.47	1.7	0.017	0.532	0.999	2243	tags=27%, list=11%, signal=30%
83	HP_ERYTHEMA	109	0.41	1.7	0.005	0.53	0.999	2798	tags=28%, list=14%, signal=33%
84	HP_ABNORMAL_PERIPHERAL_ACTION_POTENTIAL_AMPLITUDE	23	0.55	1.69	0.018	0.542	0.999	2528	tags=35%, list=13%, signal=40%
85	GOBP_SKIN_DEVELOPMENT	296	0.39	1.69	0.005	0.558	0.999	3456	tags=36%, list=17%, signal=43%
86	GOBP_REGULATION_OF_TOLL_LIKE_RECEPTOR_4_SIGNALING_PATHWAY	24	0.58	1.69	0.024	0.553	0.999	4421	tags=63%, list=22%, signal=80%
87	GOBP_RESPONSE_TO_GROWTH_HORMONE	37	0.49	1.69	0.025	0.547	0.999	1605	tags=24%, list=8%, signal=26%
88	GOBP_POSITIVE_REGULATION_OF_NF_KAPPAB_TRANSCRIPTION_FACTOR_ACTIVITY	154	0.42	1.69	0.015	0.543	0.999	3477	tags=36%, list=18%, signal=43%
89	GOBP_ACTIVATION_OF_NF_KAPPAB_INDUCING_KINASE_ACTIVITY	18	0.57	1.69	0.022	0.539	0.999	1885	tags=44%, list=10%, signal=49%
90	GOBP_GROWTH_HORMONE_RECEPTOR_SIGNALING_PATHWAY	25	0.56	1.69	0.02	0.535	0.999	3209	tags=40%, list=16%, signal=48%
91	GOBP_POSITIVE_REGULATION_OF_OXIDOREDUCTASE_ACTIVITY	56	0.44	1.69	0.014	0.531	0.999	1793	tags=29%, list=9%, signal=31%
92	HP_INFECTIOUS_ENCEPHALITIS	43	0.56	1.68	0.04	0.535	0.999	4471	tags=56%, list=23%, signal=72%
93	GOBP_REGULATION_OF_VIRAL_ENTRY_INTO_HOST_CELL	45	0.5	1.68	0.027	0.529	0.999	5155	tags=64%, list=26%, signal=87%
94	GOBP_ANTIGEN_PROCESSING_AND_PRESENTATION_OF_ENDOGENOUS_PEPTIDE_ANTIGEN	18	0.76	1.68	0.034	0.53	0.999	2744	tags=72%, list=14%, signal=84%
95	GOBP_REGULATION_OF_LYMPHOCYTE_CHEMOTAXIS	27	0.6	1.68	0.036	0.529	0.999	2897	tags=48%, list=15%, signal=56%
96	GOBP_PYRIDINE_CONTAINING_COMPOUND_BIOSYNTHETIC_PROCESS	30	0.51	1.68	0.02	0.541	0.999	2056	tags=40%, list=10%, signal=45%
97	GOMF_MECHANOSENSITIVE_ION_CHANNEL_ACTIVITY	15	0.62	1.68	0.019	0.535	0.999	3219	tags=60%, list=16%, signal=72%
98	HP_CHILLS	18	0.57	1.68	0.03	0.532	0.999	3554	tags=56%, list=18%, signal=68%
99	GOCC_MICROVILLUS_MEMBRANE	28	0.51	1.68	0.011	0.527	0.999	4130	tags=64%, list=21%, signal=81%
100	GOBP_IRON_ION_TRANSPORT	53	0.44	1.67	0.016	0.533	0.999	3890	tags=47%, list=20%, signal=59%
101	GOBP_DETECTION_OF_OTHER_ORGANISM	20	0.69	1.67	0.035	0.528	0.999	2345	tags=50%, list=12%, signal=57%
102	GOBP_INOSITOL_PHOSPHATE_MEDIATED_SIGNALING	56	0.45	1.67	0.002	0.525	0.999	2277	tags=30%, list=12%, signal=34%
103	GOCC_PHAGOCYTIC_VESICLE	136	0.47	1.67	0.038	0.523	0.999	3046	tags=39%, list=15%, signal=46%
104	GOCC_SPECIFIC_GRANULE_LUMEN	62	0.47	1.67	0.019	0.518	0.999	3293	tags=45%, list=17%, signal=54%
105	GOBP_MACROPHAGE_MIGRATION	57	0.5	1.67	0.02	0.522	0.999	3127	tags=44%, list=16%, signal=52%
106	GOCC_RECYCLING_ENDOSOME_MEMBRANE	92	0.42	1.67	0.006	0.52	0.999	4527	tags=48%, list=23%, signal=62%
107	GOBP_POSITIVE_REGULATION_OF_FATTY_ACID_TRANSPORT	24	0.5	1.67	0.014	0.518	0.999	3283	tags=46%, list=17%, signal=55%
108	GOBP_MYD88_DEPENDENT_TOLL_LIKE_RECEPTOR_SIGNALING_PATHWAY	24	0.64	1.67	0.039	0.521	1	2345	tags=50%, list=12%, signal=57%
109	GOBP_ANTIGEN_PROCESSING_AND_PRESENTATION_OF_PEPTIDE_ANTIGEN	59	0.62	1.66	0.061	0.521	1	3947	tags=59%, list=20%, signal=74%
110	GOBP_REGULATION_OF_LEUKOCYTE_MIGRATION	223	0.44	1.66	0.036	0.524	1	3127	tags=36%, list=16%, signal=43%
111	GOMF_CALCIUM_DEPENDENT_PROTEIN_BINDING	77	0.43	1.66	0.013	0.52	1	2956	tags=38%, list=15%, signal=44%
112	GOBP_PYRIDINE_NUCLEOTIDE_BIOSYNTHETIC_PROCESS	27	0.51	1.66	0.017	0.52	1	1627	tags=37%, list=8%, signal=40%
113	GOBP_LIPOPOLYSACCHARIDE_MEDIATED_SIGNALING_PATHWAY	62	0.53	1.66	0.038	0.518	1	3425	tags=50%, list=17%, signal=60%
114	GOBP_REGULATION_OF_CALCINEURIN_MEDIATED_SIGNALING	41	0.46	1.66	0.011	0.517	1	2277	tags=32%, list=12%, signal=36%
115	GOMF_INTRAMOLECULAR_TRANSFERASE_ACTIVITY	27	0.52	1.66	0.018	0.513	1	3038	tags=33%, list=15%, signal=39%
116	GOBP_GRANULOCYTE_MACROPHAGE_COLONY_STIMULATING_FACTOR_PRODUCTION	18	0.57	1.66	0.022	0.512	1	3870	tags=44%, list=20%, signal=55%
117	GOBP_AMYLOID_BETA_CLEARANCE	37	0.5	1.66	0.017	0.518	1	2863	tags=38%, list=14%, signal=44%
118	GOBP_MAGNESIUM_ION_TRANSPORT	19	0.57	1.66	0.02	0.516	1	2462	tags=42%, list=12%, signal=48%
119	GOBP_POSITIVE_REGULATION_OF_CYTOKINE_PRODUCTION_INVOLVED_IN_IMMUNE_RESPONSE	79	0.5	1.66	0.04	0.513	1	2561	tags=39%, list=13%, signal=45%
120	GOBP_CARBOHYDRATE_DERIVATIVE_TRANSPORT	80	0.41	1.65	0.009	0.51	1	3822	tags=40%, list=19%, signal=49%
121	GOCC_KERATIN_FILAMENT	99	0.46	1.65	0.025	0.517	1	4285	tags=43%, list=22%, signal=55%
122	GOMF_TROPOMYOSIN_BINDING	16	0.56	1.65	0.014	0.513	1	1983	tags=38%, list=10%, signal=42%
123	GOBP_NUCLEOTIDE_BINDING_DOMAIN_LEUCINE_RICH_REPEAT_CONTAINING_RECEPTOR_SIGNALING_PATHWAY	24	0.59	1.65	0.029	0.516	1	1314	tags=42%, list=7%, signal=45%
124	GOBP_REGULATION_OF_NATURAL_KILLER_CELL_MEDIATED_IMMUNITY	50	0.62	1.65	0.056	0.517	1	3468	tags=56%, list=18%, signal=68%
125	GOMF_PROTEIN_TYROSINE_KINASE_ACTIVATOR_ACTIVITY	28	0.48	1.64	0.009	0.53	1	3980	tags=46%, list=20%, signal=58%
126	HP_BLISTERING_BY_ANATOMICAL_LOCATION	22	0.57	1.64	0.038	0.53	1	3647	tags=55%, list=18%, signal=67%
127	GOCC_CORNIFIED_ENVELOPE	58	0.49	1.64	0.036	0.526	1	3196	tags=43%, list=16%, signal=51%
128	GOBP_ORGANELLE_INHERITANCE	15	0.59	1.64	0.037	0.524	1	3501	tags=53%, list=18%, signal=65%
129	GOBP_NATURAL_KILLER_CELL_MEDIATED_IMMUNITY	77	0.56	1.64	0.066	0.522	1	3468	tags=52%, list=18%, signal=63%
130	HP_ABNORMALITY_OF_THE_EXTRINSIC_PATHWAY	17	0.57	1.64	0.042	0.519	1	1287	tags=24%, list=7%, signal=25%
131	HP_FOLLICULAR_THYROID_CARCINOMA	15	0.57	1.64	0.014	0.52	1	2508	tags=33%, list=13%, signal=38%
132	GOBP_POSITIVE_REGULATION_OF_LYMPHOCYTE_MEDIATED_IMMUNITY	109	0.51	1.64	0.048	0.521	1	3468	tags=47%, list=18%, signal=56%
133	GOBP_WATER_HOMEOSTASIS	69	0.41	1.64	0.01	0.518	1	3564	tags=43%, list=18%, signal=53%
134	GOBP_BEHAVIORAL_RESPONSE_TO_PAIN	16	0.55	1.64	0.027	0.52	1	1834	tags=44%, list=9%, signal=48%
135	HP_ABNORMALITY_OF_IMMUNE_SERUM_PROTEIN_PHYSIOLOGY	37	0.56	1.64	0.061	0.521	1	3408	tags=49%, list=17%, signal=59%
136	GOBP_PROSTAGLANDIN_TRANSPORT	20	0.53	1.64	0.019	0.518	1	3283	tags=45%, list=17%, signal=54%
137	HP_ARTERIAL_THROMBOSIS	31	0.55	1.63	0.053	0.517	1	3612	tags=48%, list=18%, signal=59%
138	GOBP_POSITIVE_REGULATION_OF_GLYCOPROTEIN_METABOLIC_PROCESS	25	0.49	1.63	0.015	0.515	1	1374	tags=24%, list=7%, signal=26%
139	GOBP_GRANULOCYTE_ACTIVATION	45	0.53	1.63	0.031	0.518	1	2926	tags=49%, list=15%, signal=57%
140	GOBP_PROTEIN_LOCALIZATION_TO_ENDOSOME	22	0.56	1.63	0.029	0.523	1	2305	tags=36%, list=12%, signal=41%
141	GOBP_MULTIVESICULAR_BODY_SORTING_PATHWAY	46	0.44	1.63	0.023	0.528	1	3174	tags=33%, list=16%, signal=39%
142	GOBP_POSITIVE_REGULATION_OF_TYPE_2_IMMUNE_RESPONSE	18	0.59	1.63	0.031	0.525	1	2770	tags=50%, list=14%, signal=58%
143	GOBP_POSITIVE_REGULATION_OF_LEUKOCYTE_MIGRATION	145	0.44	1.63	0.033	0.526	1	3100	tags=37%, list=16%, signal=44%
144	GOBP_PROTEIN_LOCALIZATION_TO_CELL_CELL_JUNCTION	21	0.59	1.63	0.04	0.525	1	4051	tags=52%, list=21%, signal=66%
145	GOBP_NEGATIVE_REGULATION_OF_T_CELL_RECEPTOR_SIGNALING_PATHWAY	25	0.58	1.62	0.045	0.529	1	4537	tags=64%, list=23%, signal=83%
146	GOBP_NIK_NF_KAPPAB_SIGNALING	123	0.43	1.62	0.025	0.526	1	4349	tags=48%, list=22%, signal=61%
147	GOBP_IRON_ION_HOMEOSTASIS	83	0.39	1.62	0.013	0.526	1	3212	tags=37%, list=16%, signal=44%
148	GOBP_POSITIVE_REGULATION_OF_HUMORAL_IMMUNE_RESPONSE	20	0.57	1.62	0.04	0.533	1	3283	tags=55%, list=17%, signal=66%
149	GOCC_FICOLIN_1_RICH_GRANULE_LUMEN	124	0.42	1.62	0.035	0.538	1	3448	tags=38%, list=17%, signal=46%
150	GOBP_REGULATION_OF_HOMOTYPIC_CELL_CELL_ADHESION	37	0.46	1.62	0.025	0.535	1	2897	tags=35%, list=15%, signal=41%
151	GOCC_ENDOPLASMIC_RETICULUM_GOLGI_INTERMEDIATE_COMPARTMENT_MEMBRANE	75	0.43	1.62	0.028	0.533	1	2754	tags=33%, list=14%, signal=39%
152	GOBP_LOW_DENSITY_LIPOPROTEIN_PARTICLE_CLEARANCE	27	0.51	1.62	0.021	0.534	1	2168	tags=37%, list=11%, signal=42%
153	GOMF_MAGNESIUM_ION_TRANSMEMBRANE_TRANSPORTER_ACTIVITY	17	0.57	1.61	0.022	0.533	1	2462	tags=41%, list=12%, signal=47%
154	GOBP_REGULATION_OF_AMYLOID_BETA_CLEARANCE	18	0.54	1.61	0.027	0.531	1	2863	tags=39%, list=14%, signal=45%
155	HP_INCREASED_CIRCULATING_LACTATE_DEHYDROGENASE_CONCENTRATION	49	0.43	1.61	0.029	0.536	1	3564	tags=39%, list=18%, signal=47%
156	HP_BRITTLE_HAIR	43	0.41	1.61	0.023	0.542	1	2606	tags=30%, list=13%, signal=35%
157	GOBP_POSITIVE_REGULATION_OF_T_CELL_MEDIATED_IMMUNITY	56	0.53	1.61	0.05	0.545	1	2924	tags=43%, list=15%, signal=50%
158	GOBP_REGULATION_OF_EXOSOMAL_SECRETION	18	0.53	1.61	0.039	0.542	1	952	tags=17%, list=5%, signal=17%
159	GOMF_CADHERIN_BINDING	310	0.37	1.61	0.019	0.539	1	3201	tags=33%, list=16%, signal=38%
160	HP_B_CELL_LYMPHOMA	19	0.57	1.61	0.035	0.536	1	3882	tags=53%, list=20%, signal=65%
161	GOBP_NATURAL_KILLER_CELL_ACTIVATION_INVOLVED_IN_IMMUNE_RESPONSE	35	0.52	1.61	0.055	0.538	1	3304	tags=37%, list=17%, signal=45%
162	HP_PATCHY_ALOPECIA	19	0.53	1.6	0.031	0.539	1	4023	tags=42%, list=20%, signal=53%
163	GOBP_TOLL_LIKE_RECEPTOR_9_SIGNALING_PATHWAY	19	0.57	1.6	0.043	0.542	1	3428	tags=42%, list=17%, signal=51%
164	GOBP_NATURAL_KILLER_CELL_ACTIVATION	99	0.47	1.6	0.049	0.546	1	3468	tags=38%, list=18%, signal=46%
165	HP_NORMOCYTIC_ANEMIA	17	0.53	1.6	0.032	0.546	1	1442	tags=35%, list=7%, signal=38%
166	GOBP_INTRACELLULAR_STEROL_TRANSPORT	29	0.48	1.6	0.028	0.546	1	4336	tags=48%, list=22%, signal=62%
167	GOBP_POSITIVE_REGULATION_OF_EPIDERMAL_CELL_DIFFERENTIATION	24	0.49	1.6	0.022	0.548	1	951	tags=25%, list=5%, signal=26%
168	HP_PULMONARY_INFILTRATES	49	0.51	1.6	0.064	0.548	1	3785	tags=51%, list=19%, signal=63%
169	GOBP_I_KAPPAB_PHOSPHORYLATION	20	0.56	1.6	0.037	0.545	1	2439	tags=45%, list=12%, signal=51%
170	HP_HYPERHIDROSIS	127	0.35	1.6	0.005	0.544	1	3647	tags=35%, list=18%, signal=43%
171	HP_STOMATITIS	59	0.5	1.6	0.054	0.54	1	3159	tags=41%, list=16%, signal=48%
172	GOBP_REGULATION_OF_NITRIC_OXIDE_METABOLIC_PROCESS	57	0.46	1.6	0.037	0.538	1	2946	tags=39%, list=15%, signal=45%
173	GOBP_REACTIVE_NITROGEN_SPECIES_METABOLIC_PROCESS	73	0.44	1.59	0.033	0.539	1	2946	tags=36%, list=15%, signal=42%
174	GOBP_LYSOSOMAL_MEMBRANE_ORGANIZATION	15	0.56	1.59	0.03	0.537	1	1238	tags=27%, list=6%, signal=28%
175	GOBP_POSITIVE_REGULATION_OF_IMMUNE_EFFECTOR_PROCESS	247	0.43	1.59	0.071	0.537	1	3468	tags=40%, list=18%, signal=48%
176	GOBP_REGULATION_OF_FATTY_ACID_TRANSPORT	31	0.44	1.59	0.014	0.539	1	3283	tags=42%, list=17%, signal=50%
177	GOCC_SPECIFIC_GRANULE	158	0.45	1.59	0.043	0.537	1	4407	tags=49%, list=22%, signal=63%
178	GOCC_IMMUNOLOGICAL_SYNAPSE	44	0.54	1.59	0.08	0.544	1	5746	tags=70%, list=29%, signal=99%
179	GOBP_TYPE_2_IMMUNE_RESPONSE	38	0.48	1.59	0.043	0.546	1	4191	tags=50%, list=21%, signal=63%
180	GOBP_RESPONSE_TO_INTERFERON_GAMMA	135	0.46	1.59	0.069	0.544	1	3206	tags=40%, list=16%, signal=47%
181	GOBP_REGULATION_OF_RECEPTOR_RECYCLING	21	0.51	1.59	0.042	0.542	1	2010	tags=33%, list=10%, signal=37%
182	GOBP_TYROSINE_PHOSPHORYLATION_OF_STAT_PROTEIN	80	0.41	1.59	0.036	0.539	1	3612	tags=36%, list=18%, signal=44%
183	GOBP_ENTRY_INTO_HOST	153	0.4	1.59	0.018	0.542	1	4399	tags=48%, list=22%, signal=61%
184	GOCC_FICOLIN_1_RICH_GRANULE	181	0.41	1.58	0.048	0.55	1	3484	tags=37%, list=18%, signal=45%
185	HP_BIFID_RIBS	17	0.64	1.58	0.044	0.547	1	1455	tags=29%, list=7%, signal=32%
186	HP_ATOPIC_DERMATITIS	23	0.51	1.58	0.046	0.553	1	3058	tags=48%, list=15%, signal=57%
187	HP_ORCHITIS	15	0.64	1.58	0.068	0.552	1	2863	tags=47%, list=14%, signal=55%
188	GOBP_NEGATIVE_REGULATION_OF_VIRAL_LIFE_CYCLE	25	0.52	1.58	0.045	0.553	1	4355	tags=56%, list=22%, signal=72%
189	HP_CHEILITIS	24	0.51	1.58	0.039	0.551	1	3727	tags=50%, list=19%, signal=62%
190	GOCC_PHAGOCYTIC_VESICLE_MEMBRANE	74	0.46	1.58	0.064	0.552	1	3046	tags=39%, list=15%, signal=46%
191	HP_NON_SMALL_CELL_LUNG_CARCINOMA	17	0.54	1.58	0.023	0.552	1	4198	tags=53%, list=21%, signal=67%
192	GOBP_T_CELL_MIGRATION	71	0.49	1.58	0.073	0.549	1	5029	tags=58%, list=25%, signal=77%
193	GOBP_AMELOGENESIS	23	0.5	1.58	0.02	0.547	1	1006	tags=26%, list=5%, signal=27%
194	HP_ANTINEUTROPHIL_ANTIBODY_POSITIVITY	16	0.6	1.58	0.043	0.544	1	4294	tags=63%, list=22%, signal=80%
195	GOMF_TUMOR_NECROSIS_FACTOR_RECEPTOR_BINDING	30	0.51	1.57	0.047	0.55	1	5793	tags=77%, list=29%, signal=108%
196	GOCC_EARLY_ENDOSOME_MEMBRANE	166	0.39	1.57	0.028	0.55	1	3228	tags=34%, list=16%, signal=40%
197	GOBP_REGULATION_OF_RESPONSE_TO_TUMOR_CELL	19	0.55	1.57	0.049	0.549	1	3442	tags=53%, list=17%, signal=64%
198	GOBP_POSITIVE_REGULATION_OF_EPIDERMIS_DEVELOPMENT	28	0.47	1.57	0.031	0.547	1	1313	tags=25%, list=7%, signal=27%
199	GOBP_POSITIVE_REGULATION_OF_INFLAMMATORY_RESPONSE	141	0.44	1.57	0.072	0.544	1	3703	tags=43%, list=19%, signal=52%
200	GOBP_REGULATION_OF_LAMELLIPODIUM_ASSEMBLY	39	0.45	1.57	0.035	0.546	1	4481	tags=67%, list=23%, signal=86%
201	GOBP_DEFENSE_RESPONSE_TO_GRAM_POSITIVE_BACTERIUM	111	0.43	1.57	0.036	0.547	1	4032	tags=43%, list=20%, signal=54%
202	GOBP_AMYLOID_BETA_METABOLIC_PROCESS	51	0.42	1.57	0.027	0.545	1	2413	tags=31%, list=12%, signal=36%
203	HP_INCREASED_CIRCULATING_IGA_LEVEL	24	0.55	1.57	0.051	0.543	1	3373	tags=63%, list=17%, signal=75%
204	HP_ENDOCARDITIS	16	0.61	1.57	0.073	0.542	1	2863	tags=44%, list=14%, signal=51%
205	GOBP_LEUKOCYTE_MEDIATED_CYTOTOXICITY	129	0.5	1.57	0.091	0.541	1	4930	tags=58%, list=25%, signal=77%
206	GOBP_AMYLOID_PRECURSOR_PROTEIN_CATABOLIC_PROCESS	54	0.42	1.57	0.025	0.541	1	3508	tags=39%, list=18%, signal=47%
207	GOBP_POSITIVE_REGULATION_OF_T_HELPER_17_TYPE_IMMUNE_RESPONSE	15	0.61	1.57	0.054	0.538	1	3378	tags=53%, list=17%, signal=64%
208	GOBP_CYTOKINE_PRODUCTION_INVOLVED_IN_INFLAMMATORY_RESPONSE	55	0.46	1.57	0.053	0.538	1	4535	tags=47%, list=23%, signal=61%
209	GOBP_ANTIGEN_PROCESSING_AND_PRESENTATION_OF_EXOGENOUS_ANTIGEN	47	0.61	1.56	0.1	0.55	1	3947	tags=60%, list=20%, signal=74%
210	GOBP_T_CELL_MEDIATED_IMMUNITY	108	0.49	1.56	0.079	0.566	1	3948	tags=47%, list=20%, signal=59%
211	GOBP_REGULATION_OF_PROTEIN_LOCALIZATION_TO_PLASMA_MEMBRANE	100	0.39	1.56	0.019	0.564	1	2956	tags=37%, list=15%, signal=43%
212	GOBP_GRANULOCYTE_CHEMOTAXIS	123	0.44	1.56	0.06	0.563	1	3327	tags=39%, list=17%, signal=47%
213	GOBP_CELLULAR_RESPONSE_TO_INTERFERON_GAMMA	114	0.45	1.56	0.076	0.564	1	3103	tags=39%, list=16%, signal=47%
214	GOBP_RESPONSE_TO_MURAMYL_DIPEPTIDE	18	0.56	1.55	0.036	0.566	1	1314	tags=44%, list=7%, signal=48%
215	GOBP_REGULATION_OF_ACTIN_FILAMENT_BUNDLE_ASSEMBLY	99	0.4	1.55	0.036	0.565	1	2690	tags=30%, list=14%, signal=35%
216	GOBP_POSITIVE_REGULATION_OF_LEUKOCYTE_ADHESION_TO_VASCULAR_ENDOTHELIAL_CELL	23	0.56	1.55	0.074	0.571	1	2813	tags=48%, list=14%, signal=56%
217	GOBP_POSITIVE_REGULATION_OF_NITRIC_OXIDE_METABOLIC_PROCESS	41	0.48	1.55	0.05	0.569	1	3283	tags=44%, list=17%, signal=53%
218	HP_CARDIOVASCULAR_CALCIFICATION	35	0.44	1.55	0.033	0.569	1	2567	tags=34%, list=13%, signal=39%
219	GOBP_INTERLEUKIN_1_PRODUCTION	109	0.44	1.55	0.076	0.571	1	3071	tags=38%, list=16%, signal=44%
220	GOBP_POSITIVE_REGULATION_OF_GRANULOCYTE_CHEMOTAXIS	27	0.49	1.55	0.038	0.569	1	2048	tags=26%, list=10%, signal=29%
221	GOBP_CELLULAR_RESPONSE_TO_LIPOPROTEIN_PARTICLE_STIMULUS	32	0.5	1.55	0.065	0.57	1	4357	tags=47%, list=22%, signal=60%
222	GOBP_NEGATIVE_REGULATION_OF_VIRAL_ENTRY_INTO_HOST_CELL	22	0.5	1.55	0.042	0.567	1	4355	tags=55%, list=22%, signal=70%
223	HP_ABNORMAL_LACTATE_DEHYDROGENASE_LEVEL	66	0.4	1.55	0.028	0.573	1	4004	tags=41%, list=20%, signal=51%
224	HP_PAPULE	90	0.43	1.55	0.055	0.571	1	3837	tags=40%, list=19%, signal=49%
225	GOMF_PROTEASE_BINDING	133	0.37	1.55	0.033	0.57	1	3188	tags=32%, list=16%, signal=37%
226	GOBP_REGULATION_OF_NIK_NF_KAPPAB_SIGNALING	96	0.42	1.54	0.042	0.572	1	4458	tags=49%, list=23%, signal=63%
227	HP_URTICARIA	50	0.45	1.54	0.066	0.569	1	2974	tags=42%, list=15%, signal=49%
228	GOBP_RECEPTOR_CATABOLIC_PROCESS	27	0.49	1.54	0.055	0.57	1	2672	tags=30%, list=14%, signal=34%
229	GOBP_RESPONSE_TO_INTERFERON_ALPHA	19	0.6	1.54	0.065	0.568	1	3839	tags=63%, list=19%, signal=78%
230	GOCC_INTERMEDIATE_FILAMENT	203	0.39	1.54	0.039	0.571	1	4187	tags=37%, list=21%, signal=46%
231	GOBP_REGULATION_OF_PROTEIN_LOCALIZATION_TO_CELL_PERIPHERY	122	0.37	1.54	0.028	0.571	1	2956	tags=34%, list=15%, signal=40%
232	GOBP_T_CELL_CHEMOTAXIS	28	0.53	1.54	0.07	0.569	1	3664	tags=43%, list=19%, signal=53%
233	GOBP_VITAMIN_BIOSYNTHETIC_PROCESS	20	0.5	1.54	0.053	0.576	1	2056	tags=35%, list=10%, signal=39%
234	GOBP_POSITIVE_REGULATION_OF_INTERLEUKIN_8_PRODUCTION	63	0.44	1.54	0.059	0.574	1	2345	tags=35%, list=12%, signal=39%
235	GOBP_REGULATION_OF_GRANULOCYTE_CHEMOTAXIS	51	0.46	1.54	0.06	0.572	1	3100	tags=37%, list=16%, signal=44%
236	GOBP_REGULATION_OF_LEUKOCYTE_MEDIATED_CYTOTOXICITY	84	0.53	1.54	0.11	0.571	1	4930	tags=61%, list=25%, signal=81%
237	HP_ORAL_ULCER	37	0.53	1.54	0.082	0.574	1	3528	tags=41%, list=18%, signal=49%
238	GOBP_REGULATION_OF_MACROPHAGE_MIGRATION	42	0.49	1.54	0.072	0.572	1	3127	tags=45%, list=16%, signal=54%
239	HP_ALOPECIA_OF_SCALP	33	0.45	1.53	0.053	0.577	1	4703	tags=45%, list=24%, signal=60%
240	GOBP_ACTIVATION_OF_PROTEIN_KINASE_ACTIVITY	145	0.34	1.53	0.014	0.575	1	2965	tags=32%, list=15%, signal=37%
241	GOCC_TERTIARY_GRANULE_LUMEN	55	0.45	1.53	0.059	0.573	1	3293	tags=42%, list=17%, signal=50%
242	GOBP_REGULATION_OF_LEUKOCYTE_CHEMOTAXIS	122	0.43	1.53	0.071	0.571	1	3100	tags=34%, list=16%, signal=41%
243	GOBP_POSITIVE_REGULATION_OF_CELL_KILLING	63	0.54	1.53	0.096	0.569	1	5086	tags=63%, list=26%, signal=85%
244	GOBP_REGULATION_OF_T_CELL_MEDIATED_IMMUNITY	85	0.49	1.53	0.086	0.569	1	3948	tags=47%, list=20%, signal=59%
245	HP_HYPERKERATOSIS	248	0.33	1.53	0.019	0.568	1	3647	tags=31%, list=18%, signal=38%
246	GOCC_ENDOPLASMIC_RETICULUM_GOLGI_INTERMEDIATE_COMPARTMENT	127	0.38	1.53	0.051	0.571	1	3544	tags=34%, list=18%, signal=41%
247	GOBP_PRODUCTION_OF_MOLECULAR_MEDIATOR_INVOLVED_IN_INFLAMMATORY_RESPONSE	81	0.43	1.53	0.075	0.568	1	2439	tags=30%, list=12%, signal=34%
248	GOBP_POSITIVE_REGULATION_OF_LEUKOCYTE_MEDIATED_IMMUNITY	131	0.47	1.53	0.087	0.569	1	3890	tags=47%, list=20%, signal=58%
249	GOBP_MUCUS_SECRETION	15	0.52	1.53	0.044	0.57	1	3446	tags=47%, list=17%, signal=56%
250	GOBP_REGULATION_OF_LYMPHOCYTE_MIGRATION	67	0.46	1.53	0.074	0.568	1	3098	tags=39%, list=16%, signal=46%
251	GOBP_REGULATION_OF_ALCOHOL_BIOSYNTHETIC_PROCESS	48	0.43	1.53	0.051	0.57	1	3723	tags=40%, list=19%, signal=49%
252	GOBP_REGULATION_OF_MONONUCLEAR_CELL_MIGRATION	119	0.43	1.53	0.069	0.571	1	3100	tags=36%, list=16%, signal=43%
253	GOBP_POSITIVE_REGULATION_OF_MUSCLE_CONTRACTION	46	0.41	1.53	0.016	0.57	1	1969	tags=30%, list=10%, signal=34%
254	GOBP_LAMELLIPODIUM_ASSEMBLY	69	0.4	1.52	0.026	0.572	1	4481	tags=58%, list=23%, signal=75%
255	HP_ABNORMAL_NATURAL_KILLER_CELL_PHYSIOLOGY	15	0.66	1.52	0.114	0.571	1	4696	tags=67%, list=24%, signal=87%
256	GOBP_POSITIVE_REGULATION_OF_NIK_NF_KAPPAB_SIGNALING	64	0.43	1.52	0.065	0.57	1	4349	tags=45%, list=22%, signal=58%
257	GOCC_ENDOPLASMIC_RETICULUM_TUBULAR_NETWORK	22	0.49	1.52	0.049	0.575	1	4282	tags=59%, list=22%, signal=75%
258	GOCC_ACTOMYOSIN	73	0.44	1.52	0.079	0.576	1	3476	tags=44%, list=18%, signal=53%
259	GOCC_LATE_ENDOSOME_MEMBRANE	142	0.36	1.52	0.022	0.576	1	4388	tags=39%, list=22%, signal=50%
260	GOBP_POSITIVE_REGULATION_OF_TOLL_LIKE_RECEPTOR_SIGNALING_PATHWAY	28	0.49	1.52	0.076	0.58	1	4859	tags=57%, list=25%, signal=76%
261	GOMF_INTERLEUKIN_1_RECEPTOR_BINDING	17	0.53	1.52	0.074	0.585	1	3860	tags=59%, list=20%, signal=73%
262	HP_FRAGILE_NAILS	31	0.41	1.52	0.041	0.583	1	2623	tags=32%, list=13%, signal=37%
263	GOBP_POSITIVE_REGULATION_OF_PEPTIDASE_ACTIVITY	182	0.33	1.52	0.015	0.581	1	3730	tags=36%, list=19%, signal=44%
264	GOBP_POSITIVE_REGULATION_OF_INTERLEUKIN_1_PRODUCTION	69	0.47	1.51	0.102	0.584	1	5120	tags=58%, list=26%, signal=78%
265	GOBP_NATURAL_KILLER_CELL_PROLIFERATION	15	0.62	1.51	0.069	0.583	1	3408	tags=47%, list=17%, signal=56%
266	HP_RECURRENT_ABSCESS_FORMATION	16	0.61	1.51	0.087	0.581	1	6244	tags=88%, list=32%, signal=128%
267	GOMF_TUMOR_NECROSIS_FACTOR_RECEPTOR_SUPERFAMILY_BINDING	47	0.44	1.51	0.07	0.581	1	5793	tags=70%, list=29%, signal=99%
268	GOBP_MAINTENANCE_OF_PROTEIN_LOCALIZATION_IN_ORGANELLE	41	0.42	1.51	0.056	0.58	1	1793	tags=24%, list=9%, signal=27%
269	GOBP_POSITIVE_REGULATION_OF_PROTEIN_LOCALIZATION_TO_CELL_PERIPHERY	65	0.4	1.51	0.028	0.578	1	2956	tags=40%, list=15%, signal=47%
270	GOBP_ANGIOGENESIS_INVOLVED_IN_WOUND_HEALING	26	0.52	1.51	0.073	0.578	1	3814	tags=38%, list=19%, signal=48%
271	GOBP_MONONUCLEAR_CELL_MIGRATION	199	0.42	1.51	0.081	0.576	1	3916	tags=40%, list=20%, signal=49%
272	GOBP_POSITIVE_REGULATION_OF_MACROPHAGE_MIGRATION	26	0.55	1.51	0.097	0.575	1	3100	tags=54%, list=16%, signal=64%
273	GOBP_POSITIVE_REGULATION_OF_ALCOHOL_BIOSYNTHETIC_PROCESS	25	0.48	1.51	0.045	0.578	1	3723	tags=48%, list=19%, signal=59%
274	HP_PLANTAR_HYPERKERATOSIS	155	0.33	1.51	0.016	0.578	1	4133	tags=35%, list=21%, signal=45%
275	GOBP_ANTIGEN_PROCESSING_AND_PRESENTATION_OF_PEPTIDE_OR_POLYSACCHARIDE_ANTIGEN_VIA_MHC_CLASS_II	32	0.61	1.51	0.111	0.577	1	5786	tags=78%, list=29%, signal=110%
276	GOBP_CELLULAR_RESPONSE_TO_INTERLEUKIN_1	104	0.4	1.51	0.069	0.577	1	2439	tags=31%, list=12%, signal=35%
277	GOBP_POSITIVE_REGULATION_OF_PRODUCTION_OF_MOLECULAR_MEDIATOR_OF_IMMUNE_RESPONSE	127	0.42	1.51	0.09	0.576	1	2837	tags=35%, list=14%, signal=40%
278	GOBP_REGULATION_OF_CELL_ADHESION_MEDIATED_BY_INTEGRIN	48	0.44	1.51	0.074	0.579	1	3918	tags=44%, list=20%, signal=54%
279	GOBP_REGULATION_OF_AMYLOID_PRECURSOR_PROTEIN_CATABOLIC_PROCESS	41	0.4	1.5	0.04	0.588	1	2863	tags=37%, list=14%, signal=43%
280	HP_FRAGILE_SKIN	34	0.48	1.5	0.092	0.588	1	1353	tags=24%, list=7%, signal=25%
281	GOMF_MYOSIN_V_BINDING	16	0.5	1.5	0.069	0.587	1	3960	tags=56%, list=20%, signal=70%
282	GOBP_ALPHA_BETA_T_CELL_PROLIFERATION	46	0.5	1.5	0.1	0.585	1	3674	tags=43%, list=19%, signal=53%
283	GOMF_PRENYLTRANSFERASE_ACTIVITY	17	0.52	1.5	0.055	0.584	1	2581	tags=35%, list=13%, signal=41%
284	GOBP_INOSITOL_PHOSPHATE_BIOSYNTHETIC_PROCESS	28	0.46	1.5	0.053	0.585	1	2844	tags=36%, list=14%, signal=42%
285	HP_LOSS_OF_CONSCIOUSNESS	24	0.47	1.5	0.067	0.584	1	3230	tags=46%, list=16%, signal=55%
286	HP_CYSTOID_MACULAR_EDEMA	18	0.49	1.5	0.06	0.584	1	2205	tags=50%, list=11%, signal=56%
287	GOBP_BIOLOGICAL_PROCESS_INVOLVED_IN_INTERACTION_WITH_HOST	198	0.35	1.5	0.029	0.582	1	4399	tags=43%, list=22%, signal=55%
288	GOBP_NATURAL_KILLER_CELL_DIFFERENTIATION	25	0.5	1.5	0.064	0.581	1	1439	tags=28%, list=7%, signal=30%
289	GOBP_ANTIGEN_PROCESSING_AND_PRESENTATION_OF_EXOGENOUS_PEPTIDE_ANTIGEN	38	0.61	1.5	0.141	0.58	1	3947	tags=58%, list=20%, signal=72%
290	GOBP_INTERLEUKIN_8_PRODUCTION	84	0.42	1.5	0.079	0.578	1	3549	tags=40%, list=18%, signal=49%
291	GOBP_REGULATION_OF_EXTRINSIC_APOPTOTIC_SIGNALING_PATHWAY_VIA_DEATH_DOMAIN_RECEPTORS	48	0.41	1.5	0.041	0.58	1	2903	tags=35%, list=15%, signal=41%
292	GOBP_REGULATION_OF_PLATELET_AGGREGATION	30	0.44	1.5	0.045	0.58	1	1417	tags=23%, list=7%, signal=25%
293	GOBP_REGULATION_OF_LEUKOCYTE_ADHESION_TO_VASCULAR_ENDOTHELIAL_CELL	30	0.5	1.5	0.08	0.578	1	2946	tags=43%, list=15%, signal=51%
294	GOBP_PYROPTOSIS	25	0.52	1.5	0.115	0.578	1	4445	tags=60%, list=23%, signal=77%
295	GOCC_ACTIN_FILAMENT_BUNDLE	72	0.44	1.5	0.079	0.577	1	3476	tags=43%, list=18%, signal=52%
296	HP_HYPERSPLENISM	21	0.51	1.5	0.071	0.581	1	2845	tags=48%, list=14%, signal=56%
297	GOBP_LYMPHOCYTE_CHEMOTAXIS	63	0.47	1.5	0.092	0.582	1	3664	tags=43%, list=19%, signal=52%
298	GOBP_REGULATION_OF_ACTOMYOSIN_STRUCTURE_ORGANIZATION	96	0.38	1.5	0.041	0.581	1	2690	tags=28%, list=14%, signal=32%
299	GOBP_POSITIVE_REGULATION_OF_ADAPTIVE_IMMUNE_RESPONSE	109	0.44	1.49	0.102	0.58	1	2924	tags=39%, list=15%, signal=46%
300	HP_RECURRENT_BACTERIAL_SKIN_INFECTIONS	27	0.56	1.49	0.102	0.578	1	6211	tags=74%, list=31%, signal=108%
301	GOBP_LEUKOCYTE_CHEMOTAXIS	230	0.4	1.49	0.09	0.577	1	3710	tags=37%, list=19%, signal=44%
302	GOBP_POSITIVE_REGULATION_OF_T_HELPER_CELL_DIFFERENTIATION	22	0.52	1.49	0.066	0.576	1	3378	tags=50%, list=17%, signal=60%
303	GOBP_GRANULOCYTE_MIGRATION	151	0.42	1.49	0.085	0.575	1	3710	tags=40%, list=19%, signal=49%
304	GOBP_REGULATION_OF_IMMUNE_EFFECTOR_PROCESS	364	0.39	1.49	0.108	0.575	1	3955	tags=40%, list=20%, signal=49%
305	HP_ONYCHOGRYPOSIS	24	0.49	1.49	0.062	0.574	1	638	tags=25%, list=3%, signal=26%
306	GOBP_PLASMA_MEMBRANE_ORGANIZATION	153	0.33	1.49	0.023	0.572	1	3803	tags=35%, list=19%, signal=43%
307	GOBP_LEUKOCYTE_ACTIVATION_INVOLVED_IN_INFLAMMATORY_RESPONSE	46	0.49	1.49	0.086	0.571	1	4878	tags=57%, list=25%, signal=75%
308	GOBP_LIPID_STORAGE	81	0.4	1.49	0.044	0.571	1	3684	tags=41%, list=19%, signal=50%
309	GOCC_ENDOPLASMIC_RETICULUM_EXIT_SITE	32	0.47	1.49	0.054	0.569	1	2408	tags=34%, list=12%, signal=39%
310	GOBP_ENAMEL_MINERALIZATION	18	0.5	1.49	0.058	0.568	1	660	tags=22%, list=3%, signal=23%
311	GOBP_DEFENSE_RESPONSE_TO_SYMBIONT	289	0.37	1.49	0.092	0.567	1	3511	tags=36%, list=18%, signal=43%
312	GOBP_RECEPTOR_METABOLIC_PROCESS	57	0.41	1.49	0.06	0.573	1	2010	tags=23%, list=10%, signal=25%
313	GOBP_POSITIVE_REGULATION_OF_CYSTEINE_TYPE_ENDOPEPTIDASE_ACTIVITY	138	0.34	1.49	0.038	0.572	1	3670	tags=37%, list=19%, signal=45%
314	GOBP_MACROPHAGE_CHEMOTAXIS	39	0.46	1.49	0.076	0.571	1	3100	tags=38%, list=16%, signal=46%
315	GOBP_REGULATION_OF_T_CELL_RECEPTOR_SIGNALING_PATHWAY	43	0.5	1.49	0.133	0.57	1	4178	tags=49%, list=21%, signal=62%
316	GOBP_BIOLOGICAL_PROCESS_INVOLVED_IN_SYMBIOTIC_INTERACTION	298	0.33	1.49	0.023	0.569	1	4012	tags=37%, list=20%, signal=46%
317	GOBP_POSITIVE_REGULATION_OF_I_KAPPAB_KINASE_NF_KAPPAB_SIGNALING	186	0.37	1.49	0.047	0.567	1	3446	tags=38%, list=17%, signal=45%
318	GOBP_ESTABLISHMENT_OF_ENDOTHELIAL_BARRIER	52	0.43	1.49	0.084	0.567	1	2367	tags=35%, list=12%, signal=39%
319	HP_ABNORMALITY_OF_SKIN_ADNEXA_PHYSIOLOGY	198	0.32	1.49	0.021	0.566	1	3409	tags=32%, list=17%, signal=38%
320	GOBP_REGULATION_OF_LYMPHOCYTE_MEDIATED_IMMUNITY	169	0.44	1.49	0.108	0.569	1	4021	tags=44%, list=20%, signal=55%
321	GOBP_NEGATIVE_REGULATION_OF_VIRAL_PROCESS	86	0.43	1.49	0.118	0.57	1	4375	tags=53%, list=22%, signal=68%
322	HP_SKIN_PLAQUE	38	0.42	1.48	0.053	0.572	1	3889	tags=47%, list=20%, signal=59%
323	HP_NAIL_DYSTROPHY	117	0.35	1.48	0.029	0.572	1	4057	tags=36%, list=21%, signal=45%
324	HP_INCREASED_LEVEL_OF_L_FUCOSE_IN_URINE	16	0.52	1.48	0.057	0.582	1	3743	tags=50%, list=19%, signal=62%
325	GOMF_ALKALI_METAL_ION_BINDING	17	0.49	1.48	0.063	0.584	1	1147	tags=29%, list=6%, signal=31%
326	GOBP_EOSINOPHIL_CHEMOTAXIS	18	0.58	1.48	0.101	0.582	1	2897	tags=50%, list=15%, signal=59%
327	HP_ONYCHOMYCOSIS	18	0.54	1.48	0.09	0.583	1	5319	tags=72%, list=27%, signal=99%
328	GOBP_FIBROBLAST_APOPTOTIC_PROCESS	24	0.47	1.48	0.068	0.586	1	4023	tags=54%, list=20%, signal=68%
329	GOBP_REGULATION_OF_LEUKOCYTE_MEDIATED_IMMUNITY	231	0.42	1.48	0.122	0.588	1	4031	tags=43%, list=20%, signal=53%
330	GOBP_NUCLEOTIDE_TRANSPORT	39	0.41	1.47	0.063	0.59	1	3718	tags=36%, list=19%, signal=44%
331	GOBP_CELLULAR_IRON_ION_HOMEOSTASIS	62	0.37	1.47	0.044	0.589	1	3212	tags=35%, list=16%, signal=42%
332	GOBP_CELL_KILLING	185	0.42	1.47	0.11	0.588	1	3468	tags=37%, list=18%, signal=45%
333	GOMF_ORGANOPHOSPHATE_ESTER_TRANSMEMBRANE_TRANSPORTER_ACTIVITY	34	0.43	1.47	0.053	0.59	1	4170	tags=35%, list=21%, signal=45%
334	GOMF_LIPOPROTEIN_PARTICLE_RECEPTOR_ACTIVITY	18	0.52	1.47	0.093	0.589	1	2000	tags=44%, list=10%, signal=49%
335	GOBP_NEUTROPHIL_HOMEOSTASIS	20	0.51	1.47	0.088	0.588	1	4307	tags=60%, list=22%, signal=77%
336	GOBP_ENDOSOME_ORGANIZATION	89	0.38	1.47	0.061	0.59	1	1853	tags=26%, list=9%, signal=28%
337	GOBP_INFLAMMATORY_CELL_APOPTOTIC_PROCESS	22	0.5	1.47	0.08	0.592	1	2922	tags=50%, list=15%, signal=59%
338	GOBP_NEGATIVE_REGULATION_OF_CALCINEURIN_MEDIATED_SIGNALING	15	0.52	1.47	0.076	0.591	1	1939	tags=47%, list=10%, signal=52%
339	HP_ABNORMAL_ERYTHROCYTE_SEDIMENTATION_RATE	51	0.51	1.47	0.113	0.589	1	3807	tags=51%, list=19%, signal=63%
340	GOBP_PURINE_RIBONUCLEOSIDE_METABOLIC_PROCESS	20	0.48	1.47	0.058	0.589	1	1675	tags=35%, list=8%, signal=38%
341	GOBP_RESPONSE_TO_INTERLEUKIN_1	130	0.37	1.47	0.076	0.59	1	2439	tags=28%, list=12%, signal=31%
342	GOBP_GLIAL_CELL_PROLIFERATION	50	0.4	1.47	0.057	0.592	1	3283	tags=46%, list=17%, signal=55%
343	GOBP_O_GLYCAN_PROCESSING	42	0.42	1.47	0.072	0.592	1	4166	tags=50%, list=21%, signal=63%
344	GOBP_SODIUM_ION_IMPORT_ACROSS_PLASMA_MEMBRANE	23	0.47	1.47	0.082	0.59	1	3388	tags=39%, list=17%, signal=47%
345	GOBP_REGULATION_OF_NECROTIC_CELL_DEATH	42	0.39	1.47	0.052	0.593	1	4198	tags=40%, list=21%, signal=51%
346	GOBP_LYMPHOCYTE_MIGRATION	120	0.43	1.46	0.104	0.595	1	3916	tags=42%, list=20%, signal=52%
347	GOBP_REGULATION_OF_LOW_DENSITY_LIPOPROTEIN_PARTICLE_CLEARANCE	15	0.51	1.46	0.064	0.594	1	2168	tags=40%, list=11%, signal=45%
348	GOBP_REGULATION_OF_ADAPTIVE_IMMUNE_RESPONSE	187	0.41	1.46	0.119	0.596	1	3948	tags=43%, list=20%, signal=53%
349	HP_ALVEOLAR_CELL_CARCINOMA	17	0.5	1.46	0.058	0.595	1	4512	tags=53%, list=23%, signal=69%
350	GOCC_TERTIARY_GRANULE	160	0.42	1.46	0.107	0.597	1	4546	tags=47%, list=23%, signal=60%
351	GOBP_MYELOID_DENDRITIC_CELL_DIFFERENTIATION	20	0.51	1.46	0.078	0.595	1	5467	tags=65%, list=28%, signal=90%
352	GOCC_RECYCLING_ENDOSOME	187	0.34	1.46	0.051	0.594	1	3000	tags=29%, list=15%, signal=34%
353	GOBP_REGULATION_OF_PATTERN_RECOGNITION_RECEPTOR_SIGNALING_PATHWAY	96	0.4	1.46	0.079	0.601	1	3507	tags=42%, list=18%, signal=50%
354	HP_MALNUTRITION	34	0.42	1.46	0.069	0.604	1	3445	tags=41%, list=17%, signal=50%
355	GOBP_PROTEIN_LOCALIZATION_TO_PLASMA_MEMBRANE	273	0.32	1.46	0.026	0.602	1	2956	tags=32%, list=15%, signal=37%
356	GOBP_REGULATION_OF_GOLGI_ORGANIZATION	17	0.48	1.46	0.086	0.601	1	3501	tags=35%, list=18%, signal=43%
357	GOBP_CELLULAR_RESPONSE_TO_OSMOTIC_STRESS	48	0.4	1.46	0.049	0.601	1	2995	tags=38%, list=15%, signal=44%
358	GOBP_RELEASE_OF_CYTOCHROME_C_FROM_MITOCHONDRIA	54	0.4	1.46	0.063	0.603	1	3670	tags=43%, list=19%, signal=52%
359	GOBP_AMYLOID_PRECURSOR_PROTEIN_METABOLIC_PROCESS	70	0.36	1.45	0.055	0.604	1	2956	tags=33%, list=15%, signal=39%
360	GOBP_POSITIVE_REGULATION_OF_NEUTROPHIL_MIGRATION	32	0.46	1.45	0.079	0.603	1	4725	tags=50%, list=24%, signal=66%
361	GOBP_NEGATIVE_REGULATION_OF_LIPID_STORAGE	21	0.5	1.45	0.093	0.602	1	3588	tags=52%, list=18%, signal=64%
362	GOBP_RESPONSE_TO_VIRUS	383	0.34	1.45	0.096	0.603	1	3870	tags=36%, list=20%, signal=44%
363	GOCC_ENDOLYSOSOME	28	0.46	1.45	0.076	0.603	1	3922	tags=50%, list=20%, signal=62%
364	GOBP_NEGATIVE_REGULATION_OF_PROTEIN_LOCALIZATION_TO_MEMBRANE	33	0.41	1.45	0.069	0.603	1	4554	tags=48%, list=23%, signal=63%
365	GOBP_REGULATION_OF_LAMELLIPODIUM_ORGANIZATION	50	0.4	1.45	0.068	0.603	1	4741	tags=60%, list=24%, signal=79%
366	GOBP_POSITIVE_REGULATION_OF_ALPHA_BETA_T_CELL_PROLIFERATION	25	0.55	1.45	0.156	0.602	1	5120	tags=64%, list=26%, signal=86%
367	GOBP_CALCINEURIN_MEDIATED_SIGNALING	49	0.39	1.45	0.04	0.602	1	2277	tags=27%, list=12%, signal=30%
368	GOCC_CLATHRIN_COATED_ENDOCYTIC_VESICLE_MEMBRANE	69	0.4	1.45	0.093	0.6	1	2029	tags=25%, list=10%, signal=27%
369	HP_ACUTE_PHASE_RESPONSE	148	0.37	1.45	0.088	0.6	1	3463	tags=34%, list=18%, signal=41%
370	GOBP_PARTURITION	15	0.5	1.45	0.056	0.601	1	1065	tags=27%, list=5%, signal=28%
371	GOBP_POSITIVE_REGULATION_OF_CD4_POSITIVE_ALPHA_BETA_T_CELL_ACTIVATION	43	0.49	1.45	0.128	0.601	1	5120	tags=60%, list=26%, signal=81%
372	GOBP_VIRAL_LIFE_CYCLE	303	0.33	1.45	0.058	0.599	1	4399	tags=41%, list=22%, signal=52%
373	GOBP_LEUKOCYTE_DEGRANULATION	80	0.44	1.45	0.126	0.598	1	4458	tags=50%, list=23%, signal=64%
374	GOBP_POSITIVE_REGULATION_OF_DNA_BINDING_TRANSCRIPTION_FACTOR_ACTIVITY	260	0.32	1.45	0.027	0.598	1	3007	tags=30%, list=15%, signal=34%
375	HP_NEUROINFLAMMATION	18	0.58	1.45	0.117	0.597	1	2863	tags=44%, list=14%, signal=52%
376	HP_CHRONIC_ORAL_CANDIDIASIS	17	0.58	1.45	0.157	0.597	1	5220	tags=71%, list=26%, signal=96%
377	GOBP_PROTEIN_AUTOPROCESSING	26	0.42	1.45	0.052	0.603	1	2295	tags=27%, list=12%, signal=30%
378	GOBP_CELLULAR_DEFENSE_RESPONSE	50	0.51	1.45	0.147	0.603	1	4810	tags=60%, list=24%, signal=79%
379	HP_ABNORMALITY_OF_THE_TEMPOROMANDIBULAR_JOINT	18	0.56	1.45	0.111	0.603	1	2093	tags=44%, list=11%, signal=50%
380	GOBP_INTRACELLULAR_LIPID_TRANSPORT	42	0.41	1.44	0.071	0.603	1	4422	tags=50%, list=22%, signal=64%
381	GOBP_CYTOKINE_PRODUCTION_INVOLVED_IN_IMMUNE_RESPONSE	120	0.41	1.44	0.115	0.603	1	2561	tags=32%, list=13%, signal=36%
382	GOBP_I_KAPPAB_KINASE_NF_KAPPAB_SIGNALING	276	0.34	1.44	0.055	0.601	1	3595	tags=37%, list=18%, signal=44%
383	GOBP_POSITIVE_REGULATION_OF_PHAGOCYTOSIS	71	0.45	1.44	0.131	0.6	1	5135	tags=52%, list=26%, signal=70%
384	GOMF_CARBOHYDRATE_DERIVATIVE_TRANSMEMBRANE_TRANSPORTER_ACTIVITY	55	0.37	1.44	0.054	0.598	1	796	tags=16%, list=4%, signal=17%
385	GOBP_REGULATION_OF_GLIAL_CELL_MIGRATION	17	0.54	1.44	0.127	0.597	1	2336	tags=53%, list=12%, signal=60%
386	GOBP_PINOCYTOSIS	22	0.47	1.44	0.08	0.597	1	4661	tags=55%, list=24%, signal=71%
387	GOBP_ENDOSOME_TRANSPORT_VIA_MULTIVESICULAR_BODY_SORTING_PATHWAY	39	0.41	1.44	0.085	0.596	1	4794	tags=44%, list=24%, signal=57%
388	GOCC_SPANNING_COMPONENT_OF_PLASMA_MEMBRANE	18	0.49	1.44	0.064	0.597	1	625	tags=22%, list=3%, signal=23%
389	GOBP_CELLULAR_RESPONSE_TO_THYROID_HORMONE_STIMULUS	18	0.48	1.44	0.065	0.597	1	4394	tags=56%, list=22%, signal=71%
390	GOBP_CYTOPLASMIC_PATTERN_RECOGNITION_RECEPTOR_SIGNALING_PATHWAY	54	0.44	1.44	0.093	0.596	1	3408	tags=46%, list=17%, signal=56%
391	HP_HAMARTOMATOUS_POLYPOSIS	16	0.5	1.44	0.117	0.596	1	3265	tags=38%, list=17%, signal=45%
392	GOBP_MYELOID_LEUKOCYTE_ACTIVATION	227	0.39	1.44	0.128	0.597	1	3710	tags=37%, list=19%, signal=46%
393	GOBP_MYELOID_CELL_ACTIVATION_INVOLVED_IN_IMMUNE_RESPONSE	96	0.42	1.44	0.135	0.596	1	3644	tags=43%, list=18%, signal=52%
394	GOBP_REGULATION_OF_PROTEIN_EXPORT_FROM_NUCLEUS	32	0.42	1.44	0.073	0.594	1	4370	tags=47%, list=22%, signal=60%
395	GOBP_MAINTENANCE_OF_PROTEIN_LOCATION_IN_CELL	64	0.36	1.44	0.049	0.594	1	2132	tags=27%, list=11%, signal=30%
396	GOBP_LEUKOCYTE_MIGRATION	384	0.37	1.44	0.104	0.592	1	3710	tags=35%, list=19%, signal=42%
397	GOBP_MYELOID_LEUKOCYTE_MIGRATION	230	0.38	1.44	0.114	0.591	1	3376	tags=34%, list=17%, signal=40%
398	GOBP_ZYMOGEN_ACTIVATION	64	0.39	1.44	0.057	0.591	1	4407	tags=44%, list=22%, signal=56%
399	GOBP_HISTAMINE_TRANSPORT	16	0.51	1.44	0.081	0.591	1	1652	tags=31%, list=8%, signal=34%
400	GOCC_PIGMENT_GRANULE	109	0.37	1.44	0.062	0.59	1	3392	tags=32%, list=17%, signal=39%
401	HP_ABNORMALITY_OF_DENTAL_COLOR	27	0.41	1.44	0.039	0.591	1	3240	tags=30%, list=16%, signal=35%
402	GOBP_POSITIVE_REGULATION_OF_GLIAL_CELL_PROLIFERATION	18	0.47	1.44	0.088	0.596	1	3283	tags=50%, list=17%, signal=60%
403	GOBP_POSITIVE_REGULATION_OF_DEFENSE_RESPONSE	282	0.36	1.44	0.125	0.596	1	3523	tags=37%, list=18%, signal=45%
404	GOBP_KERATINOCYTE_PROLIFERATION	54	0.37	1.44	0.032	0.594	1	2792	tags=35%, list=14%, signal=41%
405	GOBP_KERATAN_SULFATE_METABOLIC_PROCESS	18	0.49	1.44	0.098	0.594	1	3432	tags=56%, list=17%, signal=67%
406	GOBP_POSITIVE_REGULATION_OF_LAMELLIPODIUM_ASSEMBLY	28	0.44	1.43	0.084	0.597	1	4481	tags=68%, list=23%, signal=88%
407	GOBP_REGULATION_OF_MONOCYTE_DIFFERENTIATION	19	0.49	1.43	0.099	0.596	1	3315	tags=53%, list=17%, signal=63%
408	GOBP_CD8_POSITIVE_ALPHA_BETA_T_CELL_ACTIVATION	26	0.52	1.43	0.161	0.595	1	4239	tags=46%, list=21%, signal=59%
409	GOBP_TRANSCYTOSIS	21	0.45	1.43	0.062	0.595	1	4025	tags=43%, list=20%, signal=54%
410	GOBP_NEGATIVE_REGULATION_OF_INTERLEUKIN_1_PRODUCTION	37	0.44	1.43	0.096	0.593	1	2634	tags=38%, list=13%, signal=44%
411	HP_ABNORMALITY_OF_THE_INTRINSIC_PATHWAY	33	0.42	1.43	0.073	0.592	1	1287	tags=18%, list=7%, signal=19%
412	GOCC_INFLAMMASOME_COMPLEX	16	0.55	1.43	0.129	0.591	1	1904	tags=38%, list=10%, signal=41%
413	GOBP_POSITIVE_REGULATION_OF_ALPHA_BETA_T_CELL_ACTIVATION	71	0.45	1.43	0.148	0.59	1	5120	tags=58%, list=26%, signal=78%
414	HP_GENERALIZED_EDEMA	23	0.46	1.43	0.082	0.591	1	1727	tags=26%, list=9%, signal=29%
415	GOBP_REGULATION_OF_CYSTEINE_TYPE_ENDOPEPTIDASE_ACTIVITY	227	0.31	1.43	0.028	0.591	1	3709	tags=34%, list=19%, signal=41%
416	HP_SQUAMOUS_CELL_CARCINOMA_OF_THE_SKIN	18	0.47	1.43	0.094	0.59	1	2675	tags=33%, list=14%, signal=39%
417	GOBP_REGULATION_OF_PROGRAMMED_NECROTIC_CELL_DEATH	27	0.43	1.43	0.095	0.591	1	4198	tags=44%, list=21%, signal=56%
418	GOBP_RECEPTOR_RECYCLING	30	0.42	1.43	0.064	0.59	1	2010	tags=27%, list=10%, signal=30%
419	HP_PANNICULITIS	22	0.51	1.43	0.12	0.591	1	3500	tags=50%, list=18%, signal=61%
420	GOCC_ER_TO_GOLGI_TRANSPORT_VESICLE_MEMBRANE	59	0.44	1.43	0.136	0.59	1	4876	tags=53%, list=25%, signal=70%
421	GOBP_REGULATION_OF_RELEASE_OF_CYTOCHROME_C_FROM_MITOCHONDRIA	45	0.4	1.43	0.07	0.59	1	3214	tags=42%, list=16%, signal=50%
422	GOBP_CYTOKINE_MEDIATED_SIGNALING_PATHWAY	467	0.34	1.43	0.103	0.594	1	3971	tags=36%, list=20%, signal=44%
423	GOBP_EXTRINSIC_APOPTOTIC_SIGNALING_PATHWAY	218	0.31	1.43	0.051	0.592	1	3901	tags=36%, list=20%, signal=45%
424	GOBP_REGULATION_OF_TOLL_LIKE_RECEPTOR_SIGNALING_PATHWAY	70	0.41	1.43	0.092	0.591	1	4032	tags=46%, list=20%, signal=57%
425	GOBP_POSITIVE_REGULATION_OF_LIPID_STORAGE	24	0.46	1.43	0.097	0.594	1	2532	tags=38%, list=13%, signal=43%
426	GOBP_REGULATION_OF_PHAGOCYTOSIS	98	0.41	1.43	0.121	0.596	1	4138	tags=43%, list=21%, signal=54%
427	GOCC_LUMENAL_SIDE_OF_MEMBRANE	31	0.55	1.43	0.165	0.595	1	5301	tags=77%, list=27%, signal=106%
428	GOBP_BIOLOGICAL_PROCESS_INVOLVED_IN_INTERACTION_WITH_SYMBIONT	112	0.32	1.42	0.025	0.595	1	3193	tags=30%, list=16%, signal=36%
429	GOBP_APICAL_JUNCTION_ASSEMBLY	72	0.36	1.42	0.051	0.595	1	2009	tags=25%, list=10%, signal=28%
430	GOCC_ORGANELLE_MEMBRANE_CONTACT_SITE	44	0.41	1.42	0.08	0.597	1	2160	tags=25%, list=11%, signal=28%
431	GOBP_POSITIVE_REGULATION_OF_MONONUCLEAR_CELL_MIGRATION	72	0.42	1.42	0.127	0.597	1	3098	tags=35%, list=16%, signal=41%
432	GOCC_EXTRINSIC_COMPONENT_OF_CYTOPLASMIC_SIDE_OF_PLASMA_MEMBRANE	95	0.36	1.42	0.074	0.597	1	3778	tags=40%, list=19%, signal=49%
433	GOBP_POSITIVE_REGULATION_OF_LEUKOCYTE_CHEMOTAXIS	95	0.39	1.42	0.113	0.597	1	2901	tags=29%, list=15%, signal=34%
434	GOBP_REGULATION_OF_LIPID_STORAGE	50	0.41	1.42	0.083	0.596	1	3684	tags=44%, list=19%, signal=54%
435	GOBP_STRESS_FIBER_ASSEMBLY	104	0.36	1.42	0.081	0.595	1	2690	tags=29%, list=14%, signal=33%
436	GOMF_PHOSPHOTRANSFERASE_ACTIVITY_FOR_OTHER_SUBSTITUTED_PHOSPHATE_GROUPS	21	0.49	1.42	0.098	0.594	1	1287	tags=33%, list=7%, signal=36%
437	GOBP_REGULATION_OF_HETEROTYPIC_CELL_CELL_ADHESION	25	0.44	1.42	0.08	0.595	1	3682	tags=56%, list=19%, signal=69%
438	GOBP_ANTIGEN_PROCESSING_AND_PRESENTATION_OF_EXOGENOUS_PEPTIDE_ANTIGEN_VIA_MHC_CLASS_II	28	0.59	1.42	0.169	0.594	1	5786	tags=75%, list=29%, signal=106%
439	GOBP_MYELOID_LEUKOCYTE_MEDIATED_IMMUNITY	108	0.38	1.42	0.123	0.593	1	4319	tags=45%, list=22%, signal=58%
440	GOBP_LEUKOCYTE_MEDIATED_IMMUNITY	379	0.39	1.42	0.145	0.592	1	3948	tags=39%, list=20%, signal=48%
441	GOBP_POSITIVE_REGULATION_OF_CHEMOKINE_PRODUCTION	68	0.41	1.42	0.104	0.591	1	2901	tags=31%, list=15%, signal=36%
442	HP_CALCIFICATION_OF_THE_AORTA	21	0.45	1.42	0.094	0.59	1	2567	tags=33%, list=13%, signal=38%
443	GOBP_POSITIVE_REGULATION_OF_CALCINEURIN_MEDIATED_SIGNALING	21	0.43	1.42	0.07	0.59	1	2277	tags=29%, list=12%, signal=32%
444	GOBP_ACUTE_INFLAMMATORY_RESPONSE	111	0.38	1.42	0.082	0.589	1	4582	tags=44%, list=23%, signal=57%
445	GOBP_POSITIVE_REGULATION_OF_MACROPHAGE_CYTOKINE_PRODUCTION	24	0.52	1.42	0.136	0.589	1	1258	tags=38%, list=6%, signal=40%
446	GOBP_LYMPHOCYTE_MEDIATED_IMMUNITY	282	0.41	1.42	0.157	0.591	1	3948	tags=40%, list=20%, signal=49%
447	GOBP_NEGATIVE_REGULATION_OF_AMYLOID_PRECURSOR_PROTEIN_CATABOLIC_PROCESS	21	0.44	1.42	0.066	0.591	1	3508	tags=38%, list=18%, signal=46%
448	GOBP_POSITIVE_REGULATION_OF_INTERLEUKIN_6_PRODUCTION	93	0.41	1.42	0.14	0.591	1	2719	tags=33%, list=14%, signal=38%
449	GOBP_REGULATION_OF_CELL_KILLING	102	0.46	1.42	0.159	0.591	1	3918	tags=44%, list=20%, signal=55%
450	GOBP_REGULATION_OF_RENAL_SYSTEM_PROCESS	33	0.4	1.42	0.05	0.592	1	2427	tags=30%, list=12%, signal=34%
451	GOBP_POSITIVE_REGULATION_OF_LIPID_LOCALIZATION	108	0.34	1.42	0.057	0.591	1	3283	tags=32%, list=17%, signal=39%
452	GOBP_MYELIN_MAINTENANCE	16	0.49	1.42	0.097	0.592	1	2146	tags=38%, list=11%, signal=42%
453	GOBP_LAMELLIPODIUM_ORGANIZATION	87	0.37	1.42	0.077	0.59	1	4481	tags=53%, list=23%, signal=68%
454	GOCC_LUMENAL_SIDE_OF_ENDOPLASMIC_RETICULUM_MEMBRANE	26	0.58	1.41	0.18	0.591	1	5301	tags=81%, list=27%, signal=110%
455	HP_MILIA	19	0.49	1.41	0.085	0.593	1	1353	tags=32%, list=7%, signal=34%
456	GOBP_REGULATION_OF_EXCRETION	22	0.43	1.41	0.087	0.594	1	2427	tags=32%, list=12%, signal=36%
457	GOBP_REGULATION_OF_P38MAPK_CASCADE	43	0.44	1.41	0.106	0.593	1	5254	tags=51%, list=27%, signal=70%
458	GOBP_POSITIVE_REGULATION_OF_AMYLOID_BETA_FORMATION	18	0.47	1.41	0.104	0.594	1	2863	tags=50%, list=14%, signal=58%
459	GOBP_T_HELPER_2_CELL_DIFFERENTIATION	15	0.53	1.41	0.109	0.594	1	2770	tags=53%, list=14%, signal=62%
460	GOBP_POLYOL_CATABOLIC_PROCESS	25	0.44	1.41	0.089	0.594	1	2875	tags=36%, list=15%, signal=42%
461	HP_ABNORMALITY_OF_IRON_HOMEOSTASIS	21	0.45	1.41	0.104	0.593	1	3407	tags=38%, list=17%, signal=46%
462	GOBP_FUCOSE_METABOLIC_PROCESS	15	0.48	1.41	0.104	0.593	1	830	tags=20%, list=4%, signal=21%
463	GOBP_ADHESION_OF_SYMBIONT_TO_HOST	15	0.48	1.41	0.079	0.594	1	2895	tags=40%, list=15%, signal=47%
464	GOBP_EXTRINSIC_APOPTOTIC_SIGNALING_PATHWAY_VIA_DEATH_DOMAIN_RECEPTORS	81	0.34	1.41	0.062	0.593	1	2903	tags=32%, list=15%, signal=37%
465	GOBP_REGULATION_OF_NEUTROPHIL_MIGRATION	45	0.46	1.41	0.112	0.592	1	4725	tags=51%, list=24%, signal=67%
466	GOMF_PALMITOYLTRANSFERASE_ACTIVITY	37	0.41	1.41	0.102	0.594	1	4978	tags=59%, list=25%, signal=79%
467	GOBP_DETECTION_OF_BIOTIC_STIMULUS	37	0.47	1.41	0.141	0.594	1	2345	tags=43%, list=12%, signal=49%
468	GOBP_PROSTANOID_BIOSYNTHETIC_PROCESS	28	0.41	1.41	0.076	0.593	1	2096	tags=29%, list=11%, signal=32%
469	GOBP_NEUTROPHIL_MIGRATION	124	0.41	1.41	0.131	0.592	1	4079	tags=43%, list=21%, signal=54%
470	HP_ABNORMALITY_OF_VITAMIN_B12_METABOLISM	30	0.41	1.41	0.085	0.593	1	2845	tags=37%, list=14%, signal=43%
471	HP_ADDICTIVE_BEHAVIOR	25	0.47	1.41	0.116	0.593	1	1362	tags=24%, list=7%, signal=26%
472	GOBP_POSITIVE_REGULATION_OF_EXOSOMAL_SECRETION	15	0.48	1.41	0.101	0.592	1	723	tags=13%, list=4%, signal=14%
473	GOCC_LIPID_DROPLET	99	0.35	1.41	0.067	0.592	1	4140	tags=36%, list=21%, signal=46%
474	GOBP_POSITIVE_REGULATION_OF_CELL_ADHESION_MEDIATED_BY_INTEGRIN	22	0.46	1.41	0.094	0.591	1	4537	tags=55%, list=23%, signal=71%
475	GOBP_POSITIVE_REGULATION_OF_DEFENSE_RESPONSE_TO_VIRUS_BY_HOST	27	0.48	1.41	0.118	0.59	1	3870	tags=37%, list=20%, signal=46%
476	GOBP_NEUTROPHIL_MEDIATED_IMMUNITY	37	0.4	1.4	0.104	0.596	1	3849	tags=46%, list=19%, signal=57%
477	GOCC_DESMOSOME	25	0.46	1.4	0.102	0.595	1	2372	tags=36%, list=12%, signal=41%
478	HP_CONJUGATED_HYPERBILIRUBINEMIA	25	0.42	1.4	0.083	0.608	1	2373	tags=32%, list=12%, signal=36%
479	GOBP_ORGANOPHOSPHATE_ESTER_TRANSPORT	142	0.32	1.4	0.041	0.607	1	3822	tags=32%, list=19%, signal=39%
480	HP_HAMMERTOE	43	0.39	1.4	0.086	0.61	1	1162	tags=23%, list=6%, signal=25%
481	HP_DERMAL_TRANSLUCENCY	18	0.54	1.4	0.154	0.61	1	2233	tags=44%, list=11%, signal=50%
482	GOMF_S_ACYLTRANSFERASE_ACTIVITY	30	0.42	1.4	0.111	0.609	1	4624	tags=50%, list=23%, signal=65%
483	GOBP_RESPONSE_TO_PROTOZOAN	27	0.52	1.4	0.15	0.609	1	3735	tags=56%, list=19%, signal=68%
484	GOCC_PHAGOPHORE_ASSEMBLY_SITE	33	0.45	1.4	0.127	0.608	1	4194	tags=39%, list=21%, signal=50%
485	GOBP_POSITIVE_REGULATION_OF_MYELOID_LEUKOCYTE_CYTOKINE_PRODUCTION_INVOLVED_IN_IMMUNE_RESPONSE	35	0.45	1.4	0.123	0.611	1	2080	tags=34%, list=11%, signal=38%
486	GOBP_CHEMOKINE_PRODUCTION	91	0.39	1.39	0.125	0.611	1	4032	tags=38%, list=20%, signal=48%
487	GOBP_LATE_ENDOSOME_TO_VACUOLE_TRANSPORT_VIA_MULTIVESICULAR_BODY_SORTING_PATHWAY	26	0.43	1.39	0.136	0.612	1	2328	tags=27%, list=12%, signal=30%
488	GOBP_CRISTAE_FORMATION	15	0.51	1.39	0.149	0.614	1	1586	tags=20%, list=8%, signal=22%
489	HP_BLURRED_VISION	41	0.41	1.39	0.112	0.614	1	2029	tags=17%, list=10%, signal=19%
490	GOBP_POSITIVE_REGULATION_OF_LEUKOCYTE_DEGRANULATION	25	0.46	1.39	0.111	0.614	1	4183	tags=52%, list=21%, signal=66%
491	GOBP_NEUTROPHIL_CHEMOTAXIS	100	0.41	1.39	0.14	0.613	1	4032	tags=43%, list=20%, signal=54%
492	GOCC_LATE_ENDOSOME	271	0.32	1.39	0.07	0.614	1	4427	tags=38%, list=22%, signal=48%
493	GOBP_RESPONSE_TO_FUNGUS	67	0.39	1.39	0.113	0.613	1	5659	tags=54%, list=29%, signal=75%
494	GOBP_POSITIVE_REGULATION_OF_PATTERN_RECOGNITION_RECEPTOR_SIGNALING_PATHWAY	44	0.41	1.39	0.118	0.614	1	3408	tags=43%, list=17%, signal=52%
495	GOBP_RESPONSE_TO_MECHANICAL_STIMULUS	206	0.32	1.39	0.069	0.617	1	3283	tags=30%, list=17%, signal=36%
496	GOMF_NUCLEOSIDE_MONOPHOSPHATE_KINASE_ACTIVITY	20	0.46	1.39	0.123	0.617	1	2979	tags=40%, list=15%, signal=47%
497	GOBP_RESPONSE_TO_THYROID_HORMONE	28	0.42	1.39	0.067	0.617	1	3923	tags=46%, list=20%, signal=58%
498	GOBP_POSITIVE_REGULATION_OF_T_HELPER_1_TYPE_IMMUNE_RESPONSE	18	0.54	1.39	0.121	0.616	1	3916	tags=50%, list=20%, signal=62%
499	GOBP_POSITIVE_REGULATION_OF_SMOOTH_MUSCLE_CELL_PROLIFERATION	81	0.4	1.39	0.122	0.615	1	1721	tags=25%, list=9%, signal=27%
500	GOBP_INOSITOL_PHOSPHATE_METABOLIC_PROCESS	53	0.38	1.39	0.089	0.614	1	2875	tags=32%, list=15%, signal=37%
501	GOCC_CLATHRIN_COATED_ENDOCYTIC_VESICLE	87	0.37	1.39	0.105	0.615	1	2141	tags=24%, list=11%, signal=27%
502	HP_OSTEOPETROSIS	17	0.53	1.39	0.141	0.614	1	2901	tags=41%, list=15%, signal=48%
503	HP_HEMANGIOBLASTOMA	18	0.48	1.39	0.118	0.615	1	3199	tags=50%, list=16%, signal=60%
504	GOBP_TYROSINE_METABOLIC_PROCESS	15	0.49	1.39	0.103	0.615	1	3708	tags=47%, list=19%, signal=57%
505	GOBP_POSITIVE_REGULATION_OF_PROTEIN_EXPORT_FROM_NUCLEUS	18	0.47	1.39	0.118	0.616	1	4282	tags=44%, list=22%, signal=57%
506	GOBP_DIOL_METABOLIC_PROCESS	28	0.42	1.38	0.1	0.616	1	4422	tags=50%, list=22%, signal=64%
507	GOCC_VESICLE_LUMEN	321	0.32	1.38	0.09	0.616	1	3448	tags=31%, list=17%, signal=37%
508	GOBP_REGULATION_OF_MEMBRANE_INVAGINATION	15	0.53	1.38	0.117	0.617	1	5566	tags=73%, list=28%, signal=102%
509	GOBP_NEUTROPHIL_ACTIVATION_INVOLVED_IN_IMMUNE_RESPONSE	21	0.5	1.38	0.147	0.619	1	2926	tags=52%, list=15%, signal=61%
510	GOBP_RESPONSE_TO_PROGESTERONE	38	0.38	1.38	0.12	0.624	1	4837	tags=42%, list=24%, signal=56%
511	HP_PETECHIAE	50	0.41	1.38	0.129	0.629	1	3365	tags=38%, list=17%, signal=46%
512	GOBP_IMMUNOLOGICAL_MEMORY_PROCESS	17	0.5	1.38	0.142	0.629	1	3442	tags=41%, list=17%, signal=50%
513	GOBP_MODULATION_OF_PROCESS_OF_ANOTHER_ORGANISM	26	0.45	1.38	0.1	0.629	1	5086	tags=58%, list=26%, signal=78%
514	GOBP_REGULATION_OF_CD8_POSITIVE_ALPHA_BETA_T_CELL_ACTIVATION	18	0.55	1.38	0.185	0.631	1	3918	tags=50%, list=20%, signal=62%
515	HP_ASCENDING_TUBULAR_AORTA_ANEURYSM	19	0.49	1.38	0.131	0.63	1	3396	tags=42%, list=17%, signal=51%
516	GOBP_EPITHELIAL_CELL_MORPHOGENESIS	34	0.41	1.38	0.1	0.63	1	2427	tags=32%, list=12%, signal=37%
517	GOBP_REGULATION_OF_NEUROINFLAMMATORY_RESPONSE	33	0.46	1.38	0.128	0.629	1	4878	tags=58%, list=25%, signal=76%
518	HP_ORAL_LEUKOPLAKIA	20	0.45	1.38	0.098	0.629	1	1106	tags=25%, list=6%, signal=26%
519	GOMF_DEATH_RECEPTOR_BINDING	20	0.46	1.38	0.111	0.628	1	3243	tags=45%, list=16%, signal=54%
520	GOBP_RESPONSE_TO_TESTOSTERONE	43	0.38	1.38	0.094	0.627	1	2833	tags=30%, list=14%, signal=35%
521	GOBP_NUCLEUS_LOCALIZATION	28	0.46	1.38	0.141	0.627	1	1041	tags=25%, list=5%, signal=26%
522	GOBP_REGULATION_OF_T_CELL_APOPTOTIC_PROCESS	41	0.43	1.37	0.156	0.627	1	4636	tags=49%, list=23%, signal=64%
523	GOBP_PYRIDINE_CONTAINING_COMPOUND_METABOLIC_PROCESS	76	0.34	1.37	0.067	0.628	1	3072	tags=33%, list=16%, signal=39%
524	GOBP_REGULATION_OF_BICELLULAR_TIGHT_JUNCTION_ASSEMBLY	20	0.45	1.37	0.117	0.627	1	2009	tags=35%, list=10%, signal=39%
525	GOBP_INTRINSIC_APOPTOTIC_SIGNALING_PATHWAY_IN_RESPONSE_TO_OXIDATIVE_STRESS	44	0.37	1.37	0.076	0.626	1	3084	tags=41%, list=16%, signal=48%
526	GOBP_REGULATION_OF_ICOSANOID_SECRETION	22	0.41	1.37	0.074	0.631	1	3283	tags=41%, list=17%, signal=49%
527	GOMF_PEPTIDE_ANTIGEN_BINDING	25	0.57	1.37	0.2	0.63	1	5301	tags=80%, list=27%, signal=109%
528	GOBP_POSITIVE_REGULATION_OF_PEPTIDYL_TYROSINE_PHOSPHORYLATION	187	0.32	1.37	0.092	0.631	1	2965	tags=28%, list=15%, signal=33%
529	GOBP_ACUTE_PHASE_RESPONSE	48	0.41	1.37	0.094	0.631	1	5104	tags=52%, list=26%, signal=70%
530	GOBP_LONG_CHAIN_FATTY_ACYL_COA_BIOSYNTHETIC_PROCESS	17	0.45	1.37	0.094	0.63	1	561	tags=18%, list=3%, signal=18%
531	GOCC_BASAL_PART_OF_CELL	269	0.3	1.37	0.049	0.629	1	2816	tags=25%, list=14%, signal=28%
532	GOBP_NEGATIVE_REGULATION_OF_VIRAL_GENOME_REPLICATION	53	0.45	1.37	0.2	0.628	1	4076	tags=57%, list=21%, signal=71%
533	GOBP_POSITIVE_REGULATION_OF_REACTIVE_OXYGEN_SPECIES_METABOLIC_PROCESS	65	0.38	1.37	0.097	0.628	1	2845	tags=31%, list=14%, signal=36%
534	GOBP_PROTEIN_LOCALIZATION_TO_CELL_PERIPHERY	325	0.29	1.37	0.035	0.627	1	2956	tags=29%, list=15%, signal=33%
535	GOBP_CELLULAR_RESPONSE_TO_VIRUS	101	0.37	1.37	0.12	0.626	1	3339	tags=33%, list=17%, signal=39%
536	GOMF_LAMININ_BINDING	27	0.46	1.37	0.152	0.625	1	1988	tags=33%, list=10%, signal=37%
537	GOBP_ALCOHOL_BIOSYNTHETIC_PROCESS	135	0.32	1.37	0.09	0.625	1	3745	tags=33%, list=19%, signal=41%
538	GOMF_ANTIOXIDANT_ACTIVITY	78	0.36	1.37	0.098	0.624	1	4679	tags=47%, list=24%, signal=62%
539	GOBP_EOSINOPHIL_MIGRATION	22	0.52	1.37	0.173	0.623	1	2927	tags=45%, list=15%, signal=53%
540	GOBP_TRANSITION_METAL_ION_HOMEOSTASIS	136	0.32	1.37	0.078	0.622	1	3212	tags=32%, list=16%, signal=37%
541	GOBP_NADH_REGENERATION	16	0.53	1.37	0.145	0.624	1	602	tags=25%, list=3%, signal=26%
542	GOBP_KERATINOCYTE_MIGRATION	20	0.48	1.37	0.119	0.624	1	1909	tags=40%, list=10%, signal=44%
543	HP_PULMONARY_FIBROSIS	82	0.35	1.37	0.094	0.624	1	4696	tags=45%, list=24%, signal=59%
544	GOBP_POSITIVE_REGULATION_OF_MEMBRANE_PROTEIN_ECTODOMAIN_PROTEOLYSIS	15	0.53	1.37	0.146	0.623	1	4652	tags=60%, list=24%, signal=78%
545	GOBP_PROTEIN_LOCALIZATION_TO_VACUOLE	75	0.35	1.37	0.095	0.622	1	2328	tags=24%, list=12%, signal=27%
546	GOCC_INTRINSIC_COMPONENT_OF_ENDOPLASMIC_RETICULUM_MEMBRANE	157	0.34	1.37	0.122	0.625	1	4293	tags=38%, list=22%, signal=48%
547	GOBP_MULTIVESICULAR_BODY_ORGANIZATION	32	0.41	1.37	0.119	0.627	1	2328	tags=28%, list=12%, signal=32%
548	GOBP_POSITIVE_REGULATION_OF_MACROPHAGE_DIFFERENTIATION	15	0.48	1.36	0.124	0.628	1	4406	tags=60%, list=22%, signal=77%
549	GOBP_LONG_CHAIN_FATTY_ACYL_COA_METABOLIC_PROCESS	23	0.42	1.36	0.087	0.631	1	1722	tags=22%, list=9%, signal=24%
550	HP_VASCULAR_CALCIFICATION	30	0.4	1.36	0.11	0.632	1	2567	tags=30%, list=13%, signal=34%
551	GOBP_REGULATION_OF_VIRAL_PROCESS	153	0.35	1.36	0.137	0.634	1	4399	tags=43%, list=22%, signal=55%
552	GOBP_T_CELL_APOPTOTIC_PROCESS	57	0.39	1.36	0.151	0.634	1	3209	tags=37%, list=16%, signal=44%
553	GOBP_REGULATION_OF_EARLY_ENDOSOME_TO_LATE_ENDOSOME_TRANSPORT	17	0.48	1.36	0.136	0.637	1	5407	tags=59%, list=27%, signal=81%
554	GOCC_EARLY_ENDOSOME	396	0.31	1.36	0.119	0.639	1	3228	tags=29%, list=16%, signal=34%
555	GOBP_POSITIVE_REGULATION_OF_RESPONSE_TO_EXTERNAL_STIMULUS	434	0.33	1.36	0.147	0.64	1	3523	tags=33%, list=18%, signal=39%
556	GOBP_POSITIVE_REGULATION_OF_EXOCYTOSIS	86	0.32	1.36	0.054	0.639	1	4183	tags=36%, list=21%, signal=46%
557	HP_ABNORMAL_TISSUE_METABOLITE_CONCENTRATION	38	0.38	1.36	0.114	0.638	1	4605	tags=42%, list=23%, signal=55%
558	HP_ABNORMAL_CIRCULATING_FATTY_ACID_ANION_CONCENTRATION	28	0.44	1.36	0.149	0.639	1	3280	tags=43%, list=17%, signal=51%
559	HP_ELEVATED_CIRCULATING_ALANINE_AMINOTRANSFERASE_CONCENTRATION	28	0.38	1.36	0.113	0.638	1	1472	tags=21%, list=7%, signal=23%
560	GOCC_COPII_COATED_ER_TO_GOLGI_TRANSPORT_VESICLE	90	0.38	1.36	0.151	0.637	1	4876	tags=46%, list=25%, signal=60%
561	GOMF_METAL_CATION_PROTON_ANTIPORTER_ACTIVITY	20	0.42	1.36	0.107	0.637	1	3388	tags=45%, list=17%, signal=54%
562	GOBP_NEGATIVE_REGULATION_OF_ANTIGEN_RECEPTOR_MEDIATED_SIGNALING_PATHWAY	32	0.48	1.36	0.208	0.638	1	4178	tags=50%, list=21%, signal=63%
563	GOCC_SPECIFIC_GRANULE_MEMBRANE	89	0.42	1.36	0.188	0.638	1	4377	tags=46%, list=22%, signal=59%
564	GOBP_UNSATURATED_FATTY_ACID_BIOSYNTHETIC_PROCESS	47	0.36	1.36	0.098	0.637	1	965	tags=19%, list=5%, signal=20%
565	GOBP_LIPID_LOCALIZATION	444	0.28	1.35	0.036	0.64	1	3588	tags=29%, list=18%, signal=35%
566	HP_RECURRENT_SKIN_INFECTIONS	100	0.39	1.35	0.179	0.639	1	4021	tags=38%, list=20%, signal=47%
567	GOCC_MULTIVESICULAR_BODY_MEMBRANE	25	0.4	1.35	0.12	0.639	1	952	tags=20%, list=5%, signal=21%
568	GOBP_POSITIVE_REGULATION_OF_CYTOKINE_PRODUCTION	462	0.34	1.35	0.168	0.639	1	3442	tags=31%, list=17%, signal=37%
569	GOMF_NUCLEOBASE_CONTAINING_COMPOUND_TRANSMEMBRANE_TRANSPORTER_ACTIVITY	50	0.35	1.35	0.111	0.638	1	2005	tags=22%, list=10%, signal=24%
570	GOBP_REGULATION_OF_NMDA_RECEPTOR_ACTIVITY	22	0.44	1.35	0.127	0.637	1	2768	tags=36%, list=14%, signal=42%
571	GOBP_LIPID_DROPLET_ORGANIZATION	30	0.4	1.35	0.118	0.637	1	4019	tags=47%, list=20%, signal=58%
572	GOBP_REGULATION_OF_EXTRINSIC_APOPTOTIC_SIGNALING_PATHWAY	151	0.31	1.35	0.079	0.638	1	2720	tags=28%, list=14%, signal=33%
573	GOBP_POSITIVE_REGULATION_OF_T_CELL_CYTOKINE_PRODUCTION	26	0.46	1.35	0.165	0.637	1	3283	tags=38%, list=17%, signal=46%
574	GOBP_CELLULAR_RESPONSE_TO_BIOTIC_STIMULUS	239	0.35	1.35	0.159	0.636	1	4032	tags=41%, list=20%, signal=50%
575	GOBP_MAMMARY_GLAND_MORPHOGENESIS	46	0.37	1.35	0.124	0.636	1	2901	tags=37%, list=15%, signal=43%
576	GOBP_REGULATION_OF_LEUKOCYTE_DEGRANULATION	48	0.42	1.35	0.186	0.635	1	4183	tags=44%, list=21%, signal=55%
577	GOBP_INTERLEUKIN_6_PRODUCTION	145	0.37	1.35	0.168	0.634	1	4631	tags=46%, list=23%, signal=59%
578	GOBP_POSITIVE_REGULATION_OF_EXTRINSIC_APOPTOTIC_SIGNALING_PATHWAY	49	0.37	1.35	0.105	0.634	1	2596	tags=35%, list=13%, signal=40%
579	HP_DECREASED_URINE_OUTPUT	25	0.42	1.35	0.12	0.634	1	2209	tags=28%, list=11%, signal=31%
580	HP_ABNORMAL_VITAMIN_B12_LEVEL	24	0.42	1.35	0.129	0.638	1	2845	tags=38%, list=14%, signal=44%
581	GOBP_POSITIVE_REGULATION_OF_LYMPHOCYTE_CHEMOTAXIS	21	0.49	1.35	0.155	0.637	1	2897	tags=38%, list=15%, signal=45%
582	GOBP_POSITIVE_REGULATION_OF_ALPHA_BETA_T_CELL_DIFFERENTIATION	52	0.42	1.35	0.176	0.636	1	2924	tags=38%, list=15%, signal=45%
583	GOCC_MHC_PROTEIN_COMPLEX	23	0.67	1.35	0.224	0.635	1	5301	tags=83%, list=27%, signal=113%
584	GOBP_HOMOTYPIC_CELL_CELL_ADHESION	95	0.33	1.35	0.109	0.637	1	4031	tags=36%, list=20%, signal=45%
585	GOBP_ACETYL_COA_BIOSYNTHETIC_PROCESS	18	0.47	1.35	0.149	0.636	1	3744	tags=50%, list=19%, signal=62%
586	GOBP_POSITIVE_REGULATION_OF_AMYLOID_PRECURSOR_PROTEIN_CATABOLIC_PROCESS	23	0.42	1.35	0.118	0.635	1	2863	tags=43%, list=14%, signal=51%
587	GOBP_MEMBRANE_DOCKING	92	0.34	1.35	0.101	0.634	1	4066	tags=38%, list=21%, signal=48%
588	GOBP_REGULATION_OF_T_HELPER_CELL_DIFFERENTIATION	42	0.44	1.35	0.188	0.634	1	3843	tags=45%, list=19%, signal=56%
589	GOBP_REGULATION_OF_ENDOPLASMIC_RETICULUM_STRESS_INDUCED_INTRINSIC_APOPTOTIC_SIGNALING_PATHWAY	30	0.41	1.35	0.123	0.633	1	2424	tags=30%, list=12%, signal=34%
590	GOBP_POSITIVE_REGULATION_OF_CD4_POSITIVE_ALPHA_BETA_T_CELL_DIFFERENTIATION	34	0.47	1.35	0.19	0.633	1	3378	tags=44%, list=17%, signal=53%
591	HP_PULMONARY_EMBOLISM	38	0.41	1.35	0.129	0.633	1	3365	tags=34%, list=17%, signal=41%
592	GOBP_NEGATIVE_REGULATION_OF_INTERLEUKIN_8_PRODUCTION	18	0.48	1.35	0.148	0.634	1	3549	tags=50%, list=18%, signal=61%
593	GOMF_MHC_PROTEIN_COMPLEX_BINDING	33	0.54	1.35	0.239	0.633	1	5301	tags=67%, list=27%, signal=91%
594	GOBP_NEGATIVE_REGULATION_OF_PROTEIN_LOCALIZATION_TO_CELL_PERIPHERY	27	0.42	1.35	0.125	0.635	1	2413	tags=33%, list=12%, signal=38%
595	GOBP_ENDOTHELIAL_CELL_DEVELOPMENT	69	0.36	1.34	0.146	0.636	1	2427	tags=30%, list=12%, signal=35%
596	GOBP_ANTIMICROBIAL_HUMORAL_IMMUNE_RESPONSE_MEDIATED_BY_ANTIMICROBIAL_PEPTIDE	72	0.38	1.34	0.105	0.635	1	4536	tags=47%, list=23%, signal=61%
597	GOMF_PEPTIDASE_ACTIVATOR_ACTIVITY	41	0.36	1.34	0.107	0.635	1	3998	tags=39%, list=20%, signal=49%
598	GOBP_ACTIVATION_OF_CYSTEINE_TYPE_ENDOPEPTIDASE_ACTIVITY_INVOLVED_IN_APOPTOTIC_PROCESS	77	0.34	1.34	0.1	0.634	1	4198	tags=40%, list=21%, signal=51%
599	HP_DILATED_CARDIOMYOPATHY	152	0.29	1.34	0.06	0.634	1	3476	tags=29%, list=18%, signal=35%
600	GOBP_NEGATIVE_REGULATION_OF_LIPID_LOCALIZATION	45	0.37	1.34	0.103	0.634	1	3162	tags=36%, list=16%, signal=42%
601	GOMF_CYTOKINE_RECEPTOR_BINDING	262	0.32	1.34	0.114	0.633	1	3353	tags=29%, list=17%, signal=34%
602	GOBP_CELLULAR_RESPONSE_TO_ALDEHYDE	17	0.45	1.34	0.134	0.632	1	2209	tags=35%, list=11%, signal=40%
603	GOBP_REGULATION_OF_ANTIGEN_PROCESSING_AND_PRESENTATION	20	0.58	1.34	0.225	0.633	1	2553	tags=40%, list=13%, signal=46%
604	GOBP_POSITIVE_REGULATION_OF_ACTIN_FILAMENT_POLYMERIZATION	48	0.35	1.34	0.117	0.632	1	4009	tags=42%, list=20%, signal=52%
605	HP_RESPIRATORY_FAILURE_REQUIRING_ASSISTED_VENTILATION	26	0.44	1.34	0.137	0.631	1	3604	tags=35%, list=18%, signal=42%
606	GOCC_VACUOLAR_MEMBRANE	433	0.31	1.34	0.123	0.63	1	4184	tags=36%, list=21%, signal=45%
607	GOBP_REGULATION_OF_DEFENSE_RESPONSE_TO_BACTERIUM	19	0.44	1.34	0.126	0.63	1	4828	tags=63%, list=24%, signal=84%
608	GOBP_DEFENSE_RESPONSE_TO_FUNGUS	56	0.4	1.34	0.123	0.629	1	5319	tags=52%, list=27%, signal=71%
609	HP_PHARYNGITIS	16	0.55	1.34	0.189	0.628	1	3785	tags=56%, list=19%, signal=70%
610	GOBP_REGULATION_OF_MEMBRANE_PERMEABILITY	68	0.33	1.34	0.074	0.629	1	3670	tags=38%, list=19%, signal=47%
611	GOBP_POLYOL_METABOLIC_PROCESS	111	0.32	1.34	0.07	0.628	1	2875	tags=27%, list=15%, signal=31%
612	GOBP_REGULATION_OF_ACTIN_FILAMENT_ORGANIZATION	249	0.31	1.34	0.107	0.627	1	2866	tags=29%, list=15%, signal=33%
613	GOBP_REGULATION_OF_INFLAMMATORY_RESPONSE_TO_ANTIGENIC_STIMULUS	41	0.43	1.34	0.165	0.627	1	3277	tags=44%, list=17%, signal=53%
614	GOBP_CELL_ADHESION_MEDIATED_BY_INTEGRIN	84	0.4	1.34	0.173	0.626	1	3191	tags=36%, list=16%, signal=42%
615	GOBP_LATE_ENDOSOME_TO_VACUOLE_TRANSPORT	35	0.4	1.34	0.148	0.626	1	2328	tags=23%, list=12%, signal=26%
616	GOBP_ESTABLISHMENT_OF_PROTEIN_LOCALIZATION_TO_VACUOLE	58	0.37	1.34	0.117	0.628	1	2640	tags=26%, list=13%, signal=30%
617	GOBP_ACTIN_FILAMENT_BUNDLE_ORGANIZATION	154	0.33	1.34	0.105	0.627	1	2733	tags=28%, list=14%, signal=32%
618	GOBP_RESPONSE_TO_IRON_ION	31	0.38	1.34	0.111	0.627	1	2067	tags=23%, list=10%, signal=25%
619	GOBP_TRANSFORMING_GROWTH_FACTOR_BETA_PRODUCTION	41	0.4	1.34	0.13	0.627	1	5120	tags=46%, list=26%, signal=62%
620	HP_GASTRITIS	18	0.51	1.34	0.167	0.629	1	2845	tags=39%, list=14%, signal=45%
621	GOBP_NEGATIVE_REGULATION_OF_MONONUCLEAR_CELL_MIGRATION	21	0.46	1.34	0.143	0.628	1	3916	tags=48%, list=20%, signal=59%
622	GOMF_MYOSIN_BINDING	73	0.33	1.34	0.073	0.629	1	3616	tags=34%, list=18%, signal=42%
623	GOBP_REGULATION_OF_INTRINSIC_APOPTOTIC_SIGNALING_PATHWAY	158	0.29	1.34	0.078	0.629	1	3670	tags=32%, list=19%, signal=39%
624	GOBP_IMMUNE_RESPONSE_REGULATING_SIGNALING_PATHWAY	407	0.35	1.34	0.18	0.631	1	4178	tags=40%, list=21%, signal=50%
625	GOBP_CD4_POSITIVE_ALPHA_BETA_T_CELL_CYTOKINE_PRODUCTION	19	0.47	1.34	0.146	0.63	1	3843	tags=37%, list=19%, signal=46%
626	GOBP_NEGATIVE_REGULATION_OF_RELEASE_OF_CYTOCHROME_C_FROM_MITOCHONDRIA	20	0.45	1.34	0.154	0.63	1	3214	tags=45%, list=16%, signal=54%
627	GOBP_REGULATION_OF_SUBSTRATE_ADHESION_DEPENDENT_CELL_SPREADING	58	0.35	1.34	0.101	0.63	1	3353	tags=24%, list=17%, signal=29%
628	HP_ABNORMAL_CIRCULATING_FERRITIN_CONCENTRATION	37	0.4	1.34	0.167	0.629	1	4098	tags=41%, list=21%, signal=51%
629	GOBP_UNSATURATED_FATTY_ACID_METABOLIC_PROCESS	108	0.31	1.34	0.08	0.629	1	3996	tags=34%, list=20%, signal=43%
630	GOBP_REGULATION_OF_ERBB_SIGNALING_PATHWAY	75	0.34	1.34	0.104	0.628	1	1792	tags=23%, list=9%, signal=25%
631	HP_DYSTROPHIC_FINGERNAILS	27	0.38	1.33	0.105	0.628	1	1671	tags=26%, list=8%, signal=28%
632	GOBP_REGULATION_OF_PRODUCTION_OF_MOLECULAR_MEDIATOR_OF_IMMUNE_RESPONSE	180	0.35	1.33	0.166	0.628	1	2837	tags=29%, list=14%, signal=34%
633	GOMF_CYSTEINE_TYPE_ENDOPEPTIDASE_REGULATOR_ACTIVITY_INVOLVED_IN_APOPTOTIC_PROCESS	38	0.38	1.33	0.128	0.628	1	4312	tags=39%, list=22%, signal=50%
634	GOBP_PHOSPHOLIPID_TRANSLOCATION	50	0.37	1.33	0.117	0.628	1	4004	tags=40%, list=20%, signal=50%
635	GOCC_SECONDARY_LYSOSOME	18	0.5	1.33	0.174	0.627	1	2956	tags=39%, list=15%, signal=46%
636	HP_MYOSITIS	36	0.43	1.33	0.168	0.626	1	2863	tags=28%, list=14%, signal=32%
637	GOBP_PROTEIN_TARGETING_TO_VACUOLE	41	0.41	1.33	0.159	0.627	1	2640	tags=29%, list=13%, signal=34%
638	GOBP_RESPONSE_TO_TYPE_I_INTERFERON	80	0.39	1.33	0.161	0.626	1	3839	tags=39%, list=19%, signal=48%
639	GOCC_STEREOCILIUM_TIP	19	0.45	1.33	0.137	0.626	1	3711	tags=42%, list=19%, signal=52%
640	GOMF_INOSITOL_PHOSPHATE_PHOSPHATASE_ACTIVITY	18	0.47	1.33	0.16	0.626	1	2875	tags=39%, list=15%, signal=45%
641	GOBP_CELLULAR_RESPONSE_TO_ACIDIC_PH	17	0.44	1.33	0.119	0.626	1	1757	tags=35%, list=9%, signal=39%
642	GOBP_REGULATION_OF_INFLAMMATORY_RESPONSE	360	0.32	1.33	0.156	0.632	1	3723	tags=33%, list=19%, signal=40%
643	GOBP_CELL_CHEMOTAXIS	301	0.35	1.33	0.171	0.633	1	3737	tags=35%, list=19%, signal=42%
644	GOBP_REGULATION_OF_T_CELL_MIGRATION	47	0.41	1.33	0.177	0.633	1	4930	tags=51%, list=25%, signal=68%
645	GOMF_CALCIUM_DEPENDENT_PROTEIN_KINASE_ACTIVITY	23	0.43	1.33	0.146	0.634	1	2035	tags=35%, list=10%, signal=39%
646	GOBP_REGULATION_OF_FIBROBLAST_APOPTOTIC_PROCESS	18	0.45	1.33	0.157	0.633	1	4023	tags=56%, list=20%, signal=70%
647	GOBP_DENDRITIC_CELL_DIFFERENTIATION	48	0.42	1.33	0.187	0.634	1	1965	tags=25%, list=10%, signal=28%
648	GOBP_REGULATION_OF_BRANCHING_INVOLVED_IN_URETERIC_BUD_MORPHOGENESIS	21	0.45	1.33	0.139	0.633	1	0	tags=5%, list=0%, signal=5%
649	GOMF_PHOSPHATIDYLINOSITOL_4_5_BISPHOSPHATE_BINDING	79	0.33	1.33	0.112	0.637	1	3584	tags=33%, list=18%, signal=40%
650	GOBP_POSITIVE_REGULATION_OF_PROTEOLYSIS	352	0.28	1.33	0.058	0.636	1	3998	tags=33%, list=20%, signal=41%
651	HP_CURLY_HAIR	29	0.42	1.32	0.156	0.638	1	1735	tags=24%, list=9%, signal=26%
652	GOBP_CELLULAR_RESPONSE_TO_PROSTAGLANDIN_E_STIMULUS	15	0.46	1.32	0.132	0.638	1	1324	tags=33%, list=7%, signal=36%
653	HP_GINGIVITIS	29	0.46	1.32	0.161	0.638	1	6211	tags=59%, list=31%, signal=85%
654	GOMF_PHOSPHATIDYLINOSITOL_BINDING	262	0.32	1.32	0.12	0.638	1	4444	tags=39%, list=22%, signal=49%
655	GOBP_POSITIVE_REGULATION_OF_TUMOR_NECROSIS_FACTOR_SUPERFAMILY_CYTOKINE_PRODUCTION	104	0.39	1.32	0.188	0.64	1	2927	tags=32%, list=15%, signal=37%
656	GOBP_DENDRITIC_CELL_MIGRATION	34	0.49	1.32	0.21	0.639	1	5327	tags=59%, list=27%, signal=80%
657	GOBP_NITRIC_OXIDE_SYNTHASE_BIOSYNTHETIC_PROCESS	20	0.46	1.32	0.171	0.639	1	3209	tags=45%, list=16%, signal=54%
658	GOCC_AZUROPHIL_GRANULE	151	0.34	1.32	0.155	0.638	1	4866	tags=42%, list=25%, signal=55%
659	GOBP_REGULATION_OF_TRANSLATION_IN_RESPONSE_TO_STRESS	21	0.46	1.32	0.182	0.642	1	5332	tags=52%, list=27%, signal=72%
660	GOBP_REGULATION_OF_T_HELPER_17_TYPE_IMMUNE_RESPONSE	30	0.45	1.32	0.17	0.641	1	3916	tags=47%, list=20%, signal=58%
661	GOBP_ACTOMYOSIN_STRUCTURE_ORGANIZATION	196	0.32	1.32	0.097	0.642	1	2774	tags=27%, list=14%, signal=31%
662	HP_RECURRENT_CANDIDA_INFECTIONS	15	0.55	1.32	0.209	0.641	1	4703	tags=67%, list=24%, signal=87%
663	GOBP_TRANSITION_METAL_ION_TRANSPORT	98	0.3	1.32	0.086	0.643	1	3200	tags=32%, list=16%, signal=38%
664	GOCC_ENDOCYTIC_VESICLE	336	0.31	1.32	0.137	0.643	1	3050	tags=27%, list=15%, signal=32%
665	GOMF_SODIUM_PROTON_ANTIPORTER_ACTIVITY	15	0.46	1.32	0.173	0.642	1	3388	tags=47%, list=17%, signal=56%
666	GOBP_RESPONSE_TO_INTERFERON_BETA	28	0.45	1.32	0.186	0.642	1	4306	tags=57%, list=22%, signal=73%
667	GOBP_REGULATION_OF_CD4_POSITIVE_ALPHA_BETA_T_CELL_ACTIVATION	76	0.39	1.32	0.194	0.642	1	4402	tags=43%, list=22%, signal=56%
668	HP_HYPERGRANULOSIS	20	0.44	1.32	0.154	0.642	1	4102	tags=45%, list=21%, signal=57%
669	GOBP_REGULATION_OF_EPIDERMAL_GROWTH_FACTOR_ACTIVATED_RECEPTOR_ACTIVITY	30	0.4	1.32	0.138	0.642	1	1792	tags=23%, list=9%, signal=26%
670	GOBP_MAST_CELL_ACTIVATION	69	0.38	1.32	0.184	0.644	1	4319	tags=42%, list=22%, signal=54%
671	GOBP_REGULATION_OF_NEUTROPHIL_CHEMOTAXIS	32	0.43	1.32	0.153	0.643	1	2048	tags=28%, list=10%, signal=31%
672	GOBP_POSITIVE_REGULATION_OF_INTERLEUKIN_4_PRODUCTION	27	0.48	1.32	0.21	0.643	1	4398	tags=56%, list=22%, signal=71%
673	GOBP_PEPTIDE_CATABOLIC_PROCESS	29	0.38	1.32	0.14	0.643	1	2266	tags=28%, list=11%, signal=31%
674	HP_AUTOIMMUNE_HEMOLYTIC_ANEMIA	34	0.47	1.32	0.236	0.643	1	2845	tags=41%, list=14%, signal=48%
675	GOBP_CARBOHYDRATE_PHOSPHORYLATION	23	0.42	1.31	0.146	0.644	1	827	tags=17%, list=4%, signal=18%
676	HP_CHOLECYSTITIS	22	0.43	1.31	0.166	0.644	1	2865	tags=41%, list=15%, signal=48%
677	GOBP_MIDBODY_ABSCISSION	17	0.45	1.31	0.144	0.646	1	4827	tags=41%, list=24%, signal=54%
678	GOBP_POSITIVE_REGULATION_OF_LEUKOCYTE_APOPTOTIC_PROCESS	29	0.42	1.31	0.17	0.646	1	2927	tags=41%, list=15%, signal=49%
679	HP_VASCULITIS	66	0.43	1.31	0.219	0.646	1	3047	tags=39%, list=15%, signal=46%
680	GOCC_MEMBRANE_MICRODOMAIN	318	0.3	1.31	0.131	0.646	1	4021	tags=36%, list=20%, signal=45%
681	HP_MACULAR_PURPURA	68	0.37	1.31	0.155	0.646	1	3365	tags=32%, list=17%, signal=39%
682	HP_INFLAMMATION_OF_THE_LARGE_INTESTINE	72	0.38	1.31	0.203	0.646	1	2553	tags=28%, list=13%, signal=32%
683	GOBP_POLYOL_BIOSYNTHETIC_PROCESS	62	0.33	1.31	0.101	0.646	1	3726	tags=34%, list=19%, signal=42%
684	GOCC_INTERMEDIATE_FILAMENT_CYTOSKELETON	239	0.31	1.31	0.109	0.647	1	4187	tags=34%, list=21%, signal=42%
685	HP_CSF_LYMPHOCYTIC_PLEIOCYTOSIS	16	0.45	1.31	0.176	0.646	1	1130	tags=25%, list=6%, signal=26%
686	GOMF_NON_MEMBRANE_SPANNING_PROTEIN_TYROSINE_KINASE_ACTIVITY	46	0.4	1.31	0.177	0.646	1	3674	tags=41%, list=19%, signal=51%
687	GOBP_POSITIVE_REGULATION_OF_RELEASE_OF_CYTOCHROME_C_FROM_MITOCHONDRIA	27	0.4	1.31	0.141	0.645	1	2861	tags=41%, list=14%, signal=48%
688	GOBP_POSITIVE_REGULATION_OF_SMOOTH_MUSCLE_CONTRACTION	30	0.39	1.31	0.128	0.646	1	1969	tags=30%, list=10%, signal=33%
689	GOBP_CELLULAR_SODIUM_ION_HOMEOSTASIS	22	0.43	1.31	0.175	0.646	1	2970	tags=41%, list=15%, signal=48%
690	GOBP_INTERFERON_GAMMA_PRODUCTION	115	0.4	1.31	0.231	0.646	1	5121	tags=53%, list=26%, signal=71%
691	GOBP_PHOSPHATIDYLINOSITOL_3_PHOSPHATE_BIOSYNTHETIC_PROCESS	21	0.48	1.31	0.212	0.646	1	1755	tags=29%, list=9%, signal=31%
692	GOBP_POSITIVE_REGULATION_OF_TRANSFORMING_GROWTH_FACTOR_BETA_PRODUCTION	20	0.43	1.31	0.164	0.646	1	5120	tags=55%, list=26%, signal=74%
693	GOBP_POSITIVE_REGULATION_OF_CELLULAR_RESPONSE_TO_INSULIN_STIMULUS	23	0.41	1.31	0.147	0.647	1	1662	tags=30%, list=8%, signal=33%
694	GOBP_POSITIVE_REGULATION_OF_MONOOXYGENASE_ACTIVITY	31	0.4	1.31	0.141	0.648	1	1793	tags=26%, list=9%, signal=28%
695	GOMF_PROTEIN_KINASE_A_REGULATORY_SUBUNIT_BINDING	25	0.43	1.31	0.159	0.648	1	2866	tags=32%, list=15%, signal=37%
696	GOBP_3_UTR_MEDIATED_MRNA_DESTABILIZATION	17	0.49	1.31	0.189	0.651	1	3518	tags=47%, list=18%, signal=57%
697	GOCC_COSTAMERE	16	0.47	1.3	0.156	0.656	1	1102	tags=31%, list=6%, signal=33%
698	GOBP_POSITIVE_REGULATION_OF_LYMPHOCYTE_MIGRATION	41	0.42	1.3	0.189	0.656	1	3098	tags=39%, list=16%, signal=46%
699	GOBP_NEGATIVE_REGULATION_OF_PROGRAMMED_NECROTIC_CELL_DEATH	16	0.44	1.3	0.156	0.656	1	4198	tags=44%, list=21%, signal=56%
700	GOBP_NEGATIVE_REGULATION_OF_CYTOKINE_PRODUCTION_INVOLVED_IN_INFLAMMATORY_RESPONSE	24	0.4	1.3	0.164	0.656	1	4170	tags=42%, list=21%, signal=53%
701	GOBP_VIRAL_RELEASE_FROM_HOST_CELL	28	0.4	1.3	0.156	0.656	1	4012	tags=39%, list=20%, signal=49%
702	GOMF_LIPASE_INHIBITOR_ACTIVITY	17	0.45	1.3	0.145	0.655	1	2692	tags=35%, list=14%, signal=41%
703	GOBP_REGULATION_OF_PEPTIDASE_ACTIVITY	428	0.26	1.3	0.043	0.654	1	3102	tags=26%, list=16%, signal=30%
704	HP_GASTROINTESTINAL_INFLAMMATION	112	0.35	1.3	0.169	0.654	1	3017	tags=29%, list=15%, signal=34%
705	GOBP_SEQUESTERING_OF_TRIGLYCERIDE	18	0.46	1.3	0.165	0.654	1	3283	tags=44%, list=17%, signal=53%
706	GOBP_REGULATION_OF_CELLULAR_RESPIRATION	46	0.34	1.3	0.133	0.657	1	2157	tags=33%, list=11%, signal=37%
707	HP_CSF_PLEOCYTOSIS	21	0.43	1.3	0.167	0.658	1	1727	tags=29%, list=9%, signal=31%
708	GOBP_LEUKOCYTE_ADHESION_TO_VASCULAR_ENDOTHELIAL_CELL	47	0.4	1.3	0.19	0.658	1	3223	tags=38%, list=16%, signal=46%
709	HP_LYMPHOCYTOSIS	20	0.47	1.3	0.203	0.662	1	3918	tags=50%, list=20%, signal=62%
710	GOBP_REGULATION_OF_LYMPHOCYTE_APOPTOTIC_PROCESS	61	0.37	1.3	0.177	0.662	1	4402	tags=46%, list=22%, signal=59%
711	GOBP_ENDOSOMAL_TRANSPORT	226	0.31	1.3	0.138	0.661	1	2781	tags=26%, list=14%, signal=30%
712	GOCC_RUFFLE	174	0.32	1.3	0.147	0.662	1	2699	tags=29%, list=14%, signal=34%
713	GOMF_PEPTIDASE_ACTIVATOR_ACTIVITY_INVOLVED_IN_APOPTOTIC_PROCESS	18	0.44	1.3	0.185	0.661	1	3998	tags=44%, list=20%, signal=56%
714	GOBP_CORTICAL_CYTOSKELETON_ORGANIZATION	60	0.35	1.3	0.154	0.662	1	3991	tags=37%, list=20%, signal=46%
715	GOBP_POSITIVE_REGULATION_OF_T_CELL_MIGRATION	34	0.42	1.3	0.197	0.662	1	3098	tags=38%, list=16%, signal=45%
716	GOCC_CLATHRIN_COATED_VESICLE_MEMBRANE	128	0.32	1.3	0.138	0.661	1	2316	tags=22%, list=12%, signal=25%
717	GOBP_POSITIVE_REGULATION_OF_INTERFERON_GAMMA_PRODUCTION	76	0.42	1.29	0.233	0.661	1	5120	tags=58%, list=26%, signal=78%
718	HP_NEUTROPENIA_IN_PRESENCE_OF_ANTI_NEUTROPIL_ANTIBODIES	19	0.46	1.29	0.188	0.661	1	2845	tags=37%, list=14%, signal=43%
719	HP_PSORIASIFORM_DERMATITIS	27	0.44	1.29	0.181	0.663	1	5161	tags=48%, list=26%, signal=65%
720	GOBP_NEGATIVE_REGULATION_OF_CALCIUM_MEDIATED_SIGNALING	20	0.43	1.29	0.155	0.662	1	2486	tags=40%, list=13%, signal=46%
721	GOBP_POSITIVE_REGULATION_OF_CELL_CELL_ADHESION	312	0.33	1.29	0.216	0.661	1	4402	tags=41%, list=22%, signal=52%
722	GOBP_GLUCOSE_CATABOLIC_PROCESS	23	0.43	1.29	0.158	0.66	1	1333	tags=22%, list=7%, signal=23%
723	GOBP_REGULATION_OF_ALPHA_BETA_T_CELL_ACTIVATION	112	0.38	1.29	0.227	0.66	1	3918	tags=39%, list=20%, signal=49%
724	GOBP_DEFENSE_RESPONSE_TO_BACTERIUM	290	0.31	1.29	0.113	0.662	1	3735	tags=33%, list=19%, signal=40%
725	GOBP_POSITIVE_REGULATION_OF_NITRIC_OXIDE_SYNTHASE_ACTIVITY	21	0.42	1.29	0.151	0.662	1	1779	tags=29%, list=9%, signal=31%
726	GOCC_ACTIN_FILAMENT	111	0.32	1.29	0.134	0.661	1	3263	tags=33%, list=17%, signal=40%
727	GOBP_REGULATION_OF_EPIDERMIS_DEVELOPMENT	61	0.34	1.29	0.133	0.661	1	2634	tags=28%, list=13%, signal=32%
728	GOBP_REGULATION_OF_STRESS_ACTIVATED_PROTEIN_KINASE_SIGNALING_CASCADE	191	0.31	1.29	0.131	0.661	1	3549	tags=28%, list=18%, signal=34%
729	HP_ABNORMAL_METAPHYSEAL_TRABECULATION	22	0.41	1.29	0.175	0.661	1	2085	tags=27%, list=11%, signal=30%
730	GOBP_GLIAL_CELL_APOPTOTIC_PROCESS	16	0.43	1.29	0.134	0.66	1	2845	tags=38%, list=14%, signal=44%
731	GOBP_POSITIVE_REGULATION_OF_LIPID_TRANSPORT	86	0.31	1.29	0.124	0.661	1	3283	tags=30%, list=17%, signal=36%
732	GOBP_AMINO_ACID_BETAINE_METABOLIC_PROCESS	18	0.45	1.29	0.18	0.661	1	2724	tags=39%, list=14%, signal=45%
733	GOBP_GLYCOLYTIC_PROCESS_THROUGH_FRUCTOSE_6_PHOSPHATE	19	0.48	1.29	0.204	0.661	1	602	tags=21%, list=3%, signal=22%
734	GOMF_EPIDERMAL_GROWTH_FACTOR_RECEPTOR_BINDING	32	0.39	1.29	0.142	0.661	1	2365	tags=28%, list=12%, signal=32%
735	GOMF_14_3_3_PROTEIN_BINDING	29	0.4	1.29	0.184	0.663	1	3573	tags=52%, list=18%, signal=63%
736	GOBP_RECEPTOR_SIGNALING_PATHWAY_VIA_STAT	171	0.31	1.29	0.136	0.663	1	2962	tags=25%, list=15%, signal=29%
737	GOBP_NEGATIVE_REGULATION_OF_ERBB_SIGNALING_PATHWAY	29	0.41	1.29	0.181	0.662	1	4319	tags=45%, list=22%, signal=57%
738	GOBP_NEGATIVE_REGULATION_OF_INTERLEUKIN_1_BETA_PRODUCTION	31	0.41	1.29	0.177	0.661	1	3071	tags=39%, list=16%, signal=46%
739	HP_CUTANEOUS_CYST	21	0.42	1.29	0.169	0.661	1	3697	tags=38%, list=19%, signal=47%
740	HP_ABNORMALITY_OF_THE_THORACIC_CAVITY	50	0.37	1.29	0.189	0.661	1	2061	tags=28%, list=10%, signal=31%
741	GOBP_REGULATION_OF_RECEPTOR_BINDING	21	0.45	1.29	0.185	0.662	1	3243	tags=38%, list=16%, signal=46%
742	GOCC_FICOLIN_1_RICH_GRANULE_MEMBRANE	57	0.41	1.29	0.224	0.663	1	2927	tags=33%, list=15%, signal=39%
743	GOBP_NEGATIVE_REGULATION_OF_CYSTEINE_TYPE_ENDOPEPTIDASE_ACTIVITY	89	0.31	1.29	0.108	0.663	1	2996	tags=28%, list=15%, signal=33%
744	GOMF_OXIDOREDUCTASE_ACTIVITY_ACTING_ON_SINGLE_DONORS_WITH_INCORPORATION_OF_MOLECULAR_OXYGEN	25	0.38	1.29	0.139	0.663	1	2958	tags=36%, list=15%, signal=42%
745	GOMF_EXOGENOUS_PROTEIN_BINDING	77	0.34	1.29	0.154	0.664	1	2009	tags=27%, list=10%, signal=30%
746	GOBP_REGULATION_OF_ACUTE_INFLAMMATORY_RESPONSE	46	0.4	1.29	0.182	0.664	1	4021	tags=43%, list=20%, signal=54%
747	GOCC_EXTRINSIC_COMPONENT_OF_PLASMA_MEMBRANE	166	0.29	1.28	0.104	0.664	1	2879	tags=28%, list=15%, signal=33%
748	GOBP_VIRAL_PROCESS	401	0.29	1.28	0.141	0.663	1	4076	tags=34%, list=21%, signal=42%
749	GOMF_PHOSPHOLIPID_BINDING	453	0.28	1.28	0.119	0.662	1	3588	tags=29%, list=18%, signal=35%
750	GOMF_OXIDOREDUCTASE_ACTIVITY_ACTING_ON_PEROXIDE_AS_ACCEPTOR	55	0.35	1.28	0.148	0.662	1	4679	tags=49%, list=24%, signal=64%
751	GOBP_T_CELL_ACTIVATION_INVOLVED_IN_IMMUNE_RESPONSE	117	0.37	1.28	0.235	0.661	1	3410	tags=32%, list=17%, signal=38%
752	GOBP_REGULATION_OF_ODONTOGENESIS	17	0.45	1.28	0.174	0.662	1	2533	tags=35%, list=13%, signal=40%
753	GOBP_HETEROTYPIC_CELL_CELL_ADHESION	61	0.37	1.28	0.193	0.661	1	3682	tags=46%, list=19%, signal=56%
754	GOBP_POSITIVE_REGULATION_OF_JNK_CASCADE	94	0.33	1.28	0.157	0.661	1	2103	tags=23%, list=11%, signal=26%
755	HP_CAVERNOUS_HEMANGIOMA	31	0.37	1.28	0.145	0.661	1	2699	tags=29%, list=14%, signal=34%
756	GOBP_INTERFERON_GAMMA_MEDIATED_SIGNALING_PATHWAY	26	0.45	1.28	0.212	0.66	1	2865	tags=38%, list=15%, signal=45%
757	GOBP_POSITIVE_REGULATION_OF_LAMELLIPODIUM_ORGANIZATION	35	0.38	1.28	0.175	0.659	1	4741	tags=60%, list=24%, signal=79%
758	GOMF_1_PHOSPHATIDYLINOSITOL_BINDING	15	0.48	1.28	0.206	0.659	1	4444	tags=47%, list=22%, signal=60%
759	HP_ABNORMALITY_OF_SKIN_PHYSIOLOGY	454	0.3	1.28	0.158	0.658	1	3918	tags=31%, list=20%, signal=38%
760	HP_ABNORMAL_CIRCULATING_MONOCARBOXYLIC_ACID_COCENTRATION	17	0.43	1.28	0.165	0.659	1	4686	tags=47%, list=24%, signal=62%
761	GOBP_RESPONSE_TO_MOLECULE_OF_BACTERIAL_ORIGIN	336	0.32	1.28	0.188	0.659	1	4047	tags=38%, list=20%, signal=47%
762	GOMF_CATALYTIC_ACTIVITY_ACTING_ON_A_GLYCOPROTEIN	22	0.42	1.28	0.179	0.659	1	3994	tags=45%, list=20%, signal=57%
763	GOBP_REGULATION_OF_CALCIUM_MEDIATED_SIGNALING	79	0.32	1.28	0.137	0.659	1	2486	tags=27%, list=13%, signal=30%
764	HP_DYSMETRIC_SACCADES	15	0.46	1.28	0.18	0.658	1	3081	tags=47%, list=16%, signal=55%
765	HP_PRURITUS	125	0.31	1.28	0.134	0.658	1	2686	tags=26%, list=14%, signal=29%
766	GOBP_ESTABLISHMENT_OF_EPITHELIAL_CELL_APICAL_BASAL_POLARITY	19	0.4	1.28	0.153	0.659	1	1969	tags=32%, list=10%, signal=35%
767	GOBP_IMMUNOLOGICAL_SYNAPSE_FORMATION	16	0.51	1.28	0.234	0.659	1	3410	tags=44%, list=17%, signal=53%
768	HP_FOLLICULAR_HYPERKERATOSIS	25	0.44	1.28	0.206	0.659	1	804	tags=24%, list=4%, signal=25%
769	GOBP_POSITIVE_REGULATION_OF_VIRAL_LIFE_CYCLE	24	0.42	1.28	0.189	0.658	1	3883	tags=42%, list=20%, signal=52%
770	GOBP_REGULATION_OF_CD4_POSITIVE_ALPHA_BETA_T_CELL_DIFFERENTIATION	55	0.41	1.28	0.24	0.661	1	3918	tags=44%, list=20%, signal=54%
771	GOBP_NEGATIVE_REGULATION_OF_VIRAL_TRANSCRIPTION	15	0.46	1.28	0.179	0.661	1	3971	tags=53%, list=20%, signal=67%
772	GOBP_REGULATION_OF_PEPTIDYL_TYROSINE_PHOSPHORYLATION	253	0.29	1.28	0.142	0.66	1	2965	tags=26%, list=15%, signal=30%
773	GOBP_ARACHIDONIC_ACID_METABOLIC_PROCESS	56	0.33	1.28	0.137	0.659	1	3996	tags=38%, list=20%, signal=47%
774	HP_ARACHNOID_HEMANGIOMATOSIS	16	0.46	1.28	0.223	0.658	1	3199	tags=50%, list=16%, signal=60%
775	HP_RHEUMATOID_FACTOR_POSITIVE	15	0.49	1.28	0.218	0.659	1	3408	tags=60%, list=17%, signal=72%
776	GOBP_POSITIVE_REGULATION_OF_MYELOID_LEUKOCYTE_DIFFERENTIATION	57	0.35	1.28	0.162	0.659	1	3175	tags=33%, list=16%, signal=40%
777	GOBP_T_CELL_CYTOKINE_PRODUCTION	38	0.42	1.28	0.239	0.659	1	3889	tags=39%, list=20%, signal=49%
778	HP_ANTERIOR_UVEITIS	16	0.53	1.28	0.248	0.659	1	2029	tags=38%, list=10%, signal=42%
779	HP_RECURRENT_CUTANEOUS_FUNGAL_INFECTIONS	35	0.43	1.28	0.231	0.658	1	5220	tags=54%, list=26%, signal=74%
780	GOCC_COATED_VESICLE	301	0.29	1.28	0.124	0.658	1	4701	tags=39%, list=24%, signal=50%
781	GOBP_REGULATION_OF_LIPID_LOCALIZATION	159	0.29	1.28	0.122	0.658	1	3283	tags=29%, list=17%, signal=34%
782	HP_ABNORMALITY_OF_THE_PLANTAR_SKIN_OF_FOOT	188	0.28	1.28	0.105	0.659	1	1469	tags=16%, list=7%, signal=17%
783	GOBP_POSITIVE_REGULATION_OF_NUCLEAR_TRANSCRIBED_MRNA_CATABOLIC_PROCESS_DEADENYLATION_DEPENDENT_DECAY	15	0.45	1.28	0.175	0.659	1	3345	tags=47%, list=17%, signal=56%
784	HP_ABNORMAL_C_REACTIVE_PROTEIN_LEVEL	49	0.4	1.28	0.217	0.659	1	4039	tags=41%, list=20%, signal=51%
785	GOBP_NEGATIVE_REGULATION_OF_NF_KAPPAB_TRANSCRIPTION_FACTOR_ACTIVITY	84	0.32	1.28	0.166	0.658	1	3807	tags=33%, list=19%, signal=41%
786	GOBP_RENAL_TUBULAR_SECRETION	29	0.36	1.27	0.147	0.659	1	3060	tags=31%, list=15%, signal=37%
787	GOCC_CYTOPLASMIC_SIDE_OF_PLASMA_MEMBRANE	167	0.3	1.27	0.141	0.658	1	3674	tags=35%, list=19%, signal=42%
788	GOBP_NEGATIVE_REGULATION_OF_IMMUNE_RESPONSE	182	0.34	1.27	0.223	0.657	1	3479	tags=32%, list=18%, signal=38%
789	GOBP_REGULATION_OF_INCLUSION_BODY_ASSEMBLY	17	0.41	1.27	0.166	0.656	1	1782	tags=35%, list=9%, signal=39%
790	GOBP_NEGATIVE_REGULATION_OF_PLASMA_MEMBRANE_BOUNDED_CELL_PROJECTION_ASSEMBLY	34	0.36	1.27	0.149	0.656	1	2845	tags=26%, list=14%, signal=31%
791	GOCC_CLATHRIN_COATED_VESICLE	207	0.29	1.27	0.128	0.657	1	3925	tags=33%, list=20%, signal=41%
792	GOBP_MAST_CELL_MEDIATED_IMMUNITY	57	0.37	1.27	0.192	0.657	1	4319	tags=44%, list=22%, signal=56%
793	GOCC_COATED_VESICLE_MEMBRANE	190	0.31	1.27	0.176	0.656	1	2316	tags=23%, list=12%, signal=25%
794	GOBP_POSITIVE_REGULATION_OF_WOUND_HEALING	58	0.35	1.27	0.165	0.658	1	3208	tags=31%, list=16%, signal=37%
795	GOBP_ADAPTIVE_IMMUNE_RESPONSE_BASED_ON_SOMATIC_RECOMBINATION_OF_IMMUNE_RECEPTORS_BUILT_FROM_IMMUNOGLOBULIN_SUPERFAMILY_DOMAINS	289	0.36	1.27	0.249	0.658	1	3948	tags=36%, list=20%, signal=44%
796	HP_NEOPLASM_OF_THE_TRACHEOBRONCHIAL_SYSTEM	21	0.4	1.27	0.146	0.657	1	4512	tags=48%, list=23%, signal=62%
797	GOBP_P38MAPK_CASCADE	53	0.38	1.27	0.184	0.657	1	5254	tags=49%, list=27%, signal=67%
798	GOBP_NEGATIVE_REGULATION_OF_LIPASE_ACTIVITY	16	0.44	1.27	0.144	0.657	1	2184	tags=38%, list=11%, signal=42%
799	GOBP_REGULATION_OF_HUMORAL_IMMUNE_RESPONSE	43	0.37	1.27	0.185	0.657	1	1965	tags=26%, list=10%, signal=28%
800	GOBP_APOPTOTIC_MITOCHONDRIAL_CHANGES	99	0.3	1.27	0.144	0.657	1	3670	tags=36%, list=19%, signal=44%
801	GOBP_OLIGOSACCHARIDE_BIOSYNTHETIC_PROCESS	28	0.38	1.27	0.166	0.658	1	1891	tags=25%, list=10%, signal=28%
802	HP_RADIAL_BOWING	19	0.42	1.27	0.18	0.662	1	1129	tags=21%, list=6%, signal=22%
803	GOBP_CD4_POSITIVE_ALPHA_BETA_T_CELL_ACTIVATION	112	0.36	1.27	0.254	0.662	1	4468	tags=41%, list=23%, signal=53%
804	GOBP_PEPTIDE_ANTIGEN_ASSEMBLY_WITH_MHC_PROTEIN_COMPLEX	18	0.63	1.27	0.291	0.662	1	5301	tags=72%, list=27%, signal=99%
805	HP_INCREASED_CIRCULATING_IGG_LEVEL	18	0.47	1.27	0.225	0.663	1	2863	tags=56%, list=14%, signal=65%
806	GOBP_REGULATION_OF_LEUKOCYTE_APOPTOTIC_PROCESS	90	0.35	1.27	0.22	0.662	1	3315	tags=33%, list=17%, signal=40%
807	GOBP_MEMBRANE_PROTEIN_ECTODOMAIN_PROTEOLYSIS	46	0.37	1.27	0.18	0.662	1	4293	tags=43%, list=22%, signal=55%
808	GOBP_NEGATIVE_REGULATION_OF_DEPHOSPHORYLATION	45	0.32	1.27	0.13	0.661	1	1650	tags=20%, list=8%, signal=22%
809	GOBP_TRANSPORT_OF_VIRUS	22	0.4	1.27	0.168	0.661	1	1291	tags=27%, list=7%, signal=29%
810	GOBP_REGULATION_OF_RESPONSE_TO_BIOTIC_STIMULUS	338	0.32	1.27	0.214	0.661	1	3595	tags=33%, list=18%, signal=40%
811	GOBP_KILLING_BY_HOST_OF_SYMBIONT_CELLS	29	0.39	1.27	0.126	0.66	1	2409	tags=28%, list=12%, signal=31%
812	GOBP_ACTIVATION_OF_TRANSMEMBRANE_RECEPTOR_PROTEIN_TYROSINE_KINASE_ACTIVITY	20	0.41	1.27	0.159	0.66	1	1761	tags=25%, list=9%, signal=27%
813	HP_ANGINA_PECTORIS	32	0.39	1.27	0.179	0.66	1	3785	tags=41%, list=19%, signal=50%
814	GOBP_ERBB_SIGNALING_PATHWAY	120	0.31	1.27	0.145	0.659	1	1792	tags=20%, list=9%, signal=22%
815	GOBP_MYELOID_LEUKOCYTE_CYTOKINE_PRODUCTION	51	0.38	1.27	0.186	0.659	1	1258	tags=25%, list=6%, signal=27%
816	HP_UNUSUAL_FUNGAL_INFECTION	67	0.39	1.27	0.241	0.659	1	5342	tags=54%, list=27%, signal=73%
817	GOMF_ANTIGEN_BINDING	60	0.43	1.27	0.247	0.659	1	5301	tags=57%, list=27%, signal=77%
818	GOBP_POSITIVE_REGULATION_OF_LEUKOCYTE_CELL_CELL_ADHESION	267	0.34	1.27	0.233	0.659	1	4402	tags=42%, list=22%, signal=54%
819	GOBP_STEROL_METABOLIC_PROCESS	146	0.3	1.27	0.138	0.659	1	3745	tags=31%, list=19%, signal=38%
820	HP_INCREASED_CIRCULATING_IGM_LEVEL	33	0.42	1.26	0.207	0.66	1	2373	tags=36%, list=12%, signal=41%
821	HP_EPIPHORA	22	0.39	1.26	0.171	0.661	1	3929	tags=45%, list=20%, signal=57%
822	GOCC_GOLGI_CISTERNA	113	0.32	1.26	0.147	0.661	1	3495	tags=31%, list=18%, signal=37%
823	GOMF_CARGO_RECEPTOR_ACTIVITY	80	0.35	1.26	0.191	0.661	1	2392	tags=26%, list=12%, signal=30%
824	GOBP_POSITIVE_REGULATION_OF_LEUKOCYTE_PROLIFERATION	163	0.35	1.26	0.258	0.662	1	4062	tags=39%, list=21%, signal=49%
825	GOBP_T_HELPER_17_TYPE_IMMUNE_RESPONSE	42	0.42	1.26	0.233	0.663	1	4468	tags=45%, list=23%, signal=58%
826	HP_CEREBRAL_EDEMA	26	0.37	1.26	0.17	0.662	1	2538	tags=27%, list=13%, signal=31%
827	GOMF_MHC_PROTEIN_BINDING	28	0.49	1.26	0.261	0.662	1	5155	tags=61%, list=26%, signal=82%
828	GOBP_NEGATIVE_REGULATION_OF_B_CELL_MEDIATED_IMMUNITY	17	0.43	1.26	0.168	0.662	1	1098	tags=24%, list=6%, signal=25%
829	GOBP_INTERLEUKIN_4_PRODUCTION	34	0.42	1.26	0.247	0.663	1	5120	tags=56%, list=26%, signal=75%
830	GOBP_CD4_POSITIVE_ALPHA_BETA_T_CELL_PROLIFERATION	22	0.44	1.26	0.206	0.663	1	5120	tags=50%, list=26%, signal=67%
831	GOBP_NEGATIVE_REGULATION_OF_INTRINSIC_APOPTOTIC_SIGNALING_PATHWAY	95	0.29	1.26	0.142	0.663	1	1793	tags=21%, list=9%, signal=23%
832	HP_ARTHROPATHY	39	0.39	1.26	0.209	0.663	1	2528	tags=33%, list=13%, signal=38%
833	GOCC_AZUROPHIL_GRANULE_MEMBRANE	56	0.36	1.26	0.188	0.663	1	5240	tags=43%, list=27%, signal=58%
834	GOBP_RESPONSE_TO_MUSCLE_STRETCH	26	0.41	1.26	0.197	0.663	1	1314	tags=27%, list=7%, signal=29%
835	GOMF_SNAP_RECEPTOR_ACTIVITY	37	0.36	1.26	0.174	0.663	1	2288	tags=22%, list=12%, signal=24%
836	GOMF_PHOSPHATIDYLINOSITOL_PHOSPHATE_BINDING	169	0.3	1.26	0.16	0.662	1	4387	tags=37%, list=22%, signal=48%
837	GOMF_TRIGLYCERIDE_LIPASE_ACTIVITY	26	0.39	1.26	0.167	0.663	1	1815	tags=27%, list=9%, signal=30%
838	GOMF_STEROL_BINDING	61	0.31	1.26	0.152	0.663	1	2258	tags=21%, list=11%, signal=24%
839	GOMF_CYSTEINE_TYPE_PEPTIDASE_ACTIVITY	180	0.29	1.26	0.151	0.663	1	2351	tags=22%, list=12%, signal=25%
840	GOBP_NEGATIVE_REGULATION_OF_CYTOKINE_PRODUCTION	273	0.3	1.26	0.186	0.663	1	4239	tags=36%, list=21%, signal=45%
841	GOBP_STEROL_BIOSYNTHETIC_PROCESS	59	0.35	1.26	0.181	0.664	1	2706	tags=31%, list=14%, signal=35%
842	GOCC_SECRETORY_GRANULE_MEMBRANE	300	0.32	1.26	0.218	0.663	1	4377	tags=37%, list=22%, signal=47%
843	GOBP_MONOSACCHARIDE_METABOLIC_PROCESS	235	0.27	1.26	0.13	0.662	1	2745	tags=23%, list=14%, signal=27%
844	GOBP_ACTIVATION_OF_PROTEIN_KINASE_B_ACTIVITY	29	0.35	1.26	0.162	0.663	1	1793	tags=28%, list=9%, signal=30%
845	HP_ALOPECIA	208	0.28	1.26	0.144	0.664	1	2664	tags=21%, list=13%, signal=24%
846	GOBP_NEGATIVE_REGULATION_OF_RESPONSE_TO_ENDOPLASMIC_RETICULUM_STRESS	40	0.35	1.26	0.169	0.663	1	2424	tags=25%, list=12%, signal=28%
847	GOBP_NEGATIVE_REGULATION_OF_NATURAL_KILLER_CELL_MEDIATED_IMMUNITY	20	0.54	1.26	0.283	0.663	1	1912	tags=40%, list=10%, signal=44%
848	GOBP_REGULATION_OF_LEUKOCYTE_PROLIFERATION	260	0.34	1.26	0.232	0.662	1	4062	tags=37%, list=21%, signal=45%
849	HP_ELEVATED_CIRCULATING_ASPARTATE_AMINOTRANSFERASE_CONCENTRATION	29	0.36	1.26	0.163	0.662	1	1786	tags=24%, list=9%, signal=26%
850	GOBP_REGULATION_OF_ALPHA_BETA_T_CELL_DIFFERENTIATION	72	0.38	1.26	0.246	0.661	1	3918	tags=42%, list=20%, signal=52%
851	GOBP_REGULATION_OF_DEFENSE_RESPONSE_TO_VIRUS_BY_HOST	38	0.39	1.26	0.212	0.661	1	3870	tags=37%, list=20%, signal=46%
852	GOBP_ALPHA_BETA_T_CELL_ACTIVATION	168	0.36	1.26	0.261	0.66	1	3922	tags=37%, list=20%, signal=46%
853	GOBP_PURINE_NUCLEOTIDE_TRANSPORT	30	0.37	1.25	0.188	0.661	1	4170	tags=37%, list=21%, signal=46%
854	GOBP_REGULATION_OF_PROTEIN_LOCALIZATION_TO_MEMBRANE	167	0.28	1.25	0.137	0.662	1	2956	tags=28%, list=15%, signal=33%
855	GOBP_REGULATION_OF_MAST_CELL_ACTIVATION	43	0.37	1.25	0.198	0.662	1	5657	tags=53%, list=29%, signal=75%
856	GOBP_PROSTANOID_METABOLIC_PROCESS	46	0.32	1.25	0.126	0.662	1	2096	tags=24%, list=11%, signal=27%
857	GOBP_LIPID_IMPORT_INTO_CELL	17	0.41	1.25	0.174	0.662	1	1905	tags=24%, list=10%, signal=26%
858	GOBP_T_HELPER_1_TYPE_IMMUNE_RESPONSE	46	0.4	1.25	0.244	0.662	1	3916	tags=43%, list=20%, signal=54%
859	GOBP_REGULATION_OF_KERATINOCYTE_PROLIFERATION	45	0.34	1.25	0.167	0.663	1	2792	tags=33%, list=14%, signal=39%
860	GOBP_NEGATIVE_REGULATION_OF_INNATE_IMMUNE_RESPONSE	74	0.37	1.25	0.261	0.662	1	3595	tags=36%, list=18%, signal=44%
861	GOMF_NADP_BINDING	51	0.33	1.25	0.166	0.661	1	2722	tags=27%, list=14%, signal=32%
862	GOBP_REGULATION_OF_HAIR_CYCLE	28	0.38	1.25	0.175	0.661	1	3007	tags=32%, list=15%, signal=38%
863	HP_UNUSUAL_INFECTION_BY_ANATOMICAL_SITE	98	0.39	1.25	0.274	0.661	1	4294	tags=44%, list=22%, signal=56%
864	GOBP_RESPONSE_TO_PAIN	29	0.37	1.25	0.168	0.662	1	1834	tags=24%, list=9%, signal=27%
865	GOBP_LEUKOCYTE_MIGRATION_INVOLVED_IN_INFLAMMATORY_RESPONSE	19	0.47	1.25	0.231	0.663	1	3018	tags=47%, list=15%, signal=56%
866	GOBP_ICOSANOID_TRANSPORT	56	0.32	1.25	0.119	0.666	1	3283	tags=34%, list=17%, signal=41%
867	GOBP_TUMOR_NECROSIS_FACTOR_MEDIATED_SIGNALING_PATHWAY	101	0.31	1.25	0.168	0.666	1	4213	tags=39%, list=21%, signal=49%
868	GOBP_VESICLE_MEDIATED_TRANSPORT_BETWEEN_ENDOSOMAL_COMPARTMENTS	42	0.37	1.25	0.217	0.666	1	1175	tags=19%, list=6%, signal=20%
869	GOBP_REGULATION_OF_CLATHRIN_DEPENDENT_ENDOCYTOSIS	20	0.43	1.25	0.202	0.666	1	2699	tags=45%, list=14%, signal=52%
870	GOBP_POSITIVE_REGULATION_OF_BLOOD_CIRCULATION	38	0.35	1.25	0.157	0.665	1	1612	tags=21%, list=8%, signal=23%
871	HP_SEBORRHEIC_DERMATITIS	23	0.39	1.25	0.202	0.666	1	3837	tags=43%, list=19%, signal=54%
872	GOMF_PHOSPHATIDYLINOSITOL_BISPHOSPHATE_PHOSPHATASE_ACTIVITY	24	0.41	1.25	0.228	0.666	1	3147	tags=42%, list=16%, signal=50%
873	HP_ABNORMALITY_OF_VITAMIN_B_METABOLISM	39	0.34	1.25	0.18	0.666	1	2845	tags=31%, list=14%, signal=36%
874	GOBP_VACUOLAR_TRANSPORT	158	0.31	1.25	0.187	0.666	1	2328	tags=20%, list=12%, signal=23%
875	HP_CONGENITAL_ICHTHYOSIFORM_ERYTHRODERMA	26	0.37	1.25	0.162	0.666	1	3058	tags=35%, list=15%, signal=41%
876	GOBP_FATTY_ACID_TRANSMEMBRANE_TRANSPORT	18	0.41	1.25	0.188	0.665	1	4170	tags=50%, list=21%, signal=63%
877	GOBP_NEGATIVE_REGULATION_OF_ENDOPLASMIC_RETICULUM_STRESS_INDUCED_INTRINSIC_APOPTOTIC_SIGNALING_PATHWAY	18	0.42	1.25	0.194	0.665	1	4080	tags=39%, list=21%, signal=49%
878	GOBP_FATTY_ACYL_COA_METABOLIC_PROCESS	35	0.35	1.25	0.158	0.664	1	4739	tags=46%, list=24%, signal=60%
879	GOBP_AUTOPHAGY_OF_NUCLEUS	16	0.44	1.25	0.219	0.664	1	2119	tags=25%, list=11%, signal=28%
880	HP_UVEITIS	47	0.37	1.25	0.201	0.665	1	3408	tags=38%, list=17%, signal=46%
881	GOBP_REGULATION_OF_OXIDATIVE_STRESS_INDUCED_INTRINSIC_APOPTOTIC_SIGNALING_PATHWAY	28	0.36	1.25	0.165	0.665	1	3084	tags=46%, list=16%, signal=55%
882	GOCC_ENDOCYTIC_VESICLE_MEMBRANE	188	0.31	1.25	0.211	0.664	1	2029	tags=21%, list=10%, signal=23%
883	GOBP_AUDITORY_RECEPTOR_CELL_DEVELOPMENT	21	0.4	1.25	0.191	0.665	1	2693	tags=33%, list=14%, signal=39%
884	GOBP_MONOCARBOXYLIC_ACID_TRANSPORT	117	0.28	1.25	0.098	0.665	1	3407	tags=28%, list=17%, signal=34%
885	GOBP_RESPONSE_TO_INTERLEUKIN_6	35	0.39	1.24	0.198	0.664	1	4458	tags=40%, list=23%, signal=52%
886	GOCC_APICAL_PLASMA_MEMBRANE	359	0.26	1.24	0.093	0.664	1	4075	tags=34%, list=21%, signal=42%
887	HP_ABNORMALITY_OF_CORNEAL_STROMA	96	0.31	1.24	0.163	0.664	1	3684	tags=31%, list=19%, signal=38%
888	GOBP_POSITIVE_REGULATION_OF_INTERFERON_BETA_PRODUCTION	37	0.41	1.24	0.246	0.664	1	2598	tags=38%, list=13%, signal=43%
889	GOBP_REGULATION_OF_GLYCOPROTEIN_METABOLIC_PROCESS	48	0.31	1.24	0.142	0.663	1	1374	tags=17%, list=7%, signal=18%
890	GOMF_SOLUTE_POTASSIUM_ANTIPORTER_ACTIVITY	19	0.4	1.24	0.195	0.665	1	3791	tags=47%, list=19%, signal=59%
891	GOBP_REGULATION_OF_LIPOPROTEIN_PARTICLE_CLEARANCE	21	0.39	1.24	0.168	0.664	1	2168	tags=29%, list=11%, signal=32%
892	GOBP_INOSITOL_PHOSPHATE_CATABOLIC_PROCESS	18	0.42	1.24	0.221	0.664	1	2875	tags=39%, list=15%, signal=45%
893	GOBP_REGULATION_OF_CELL_CELL_ADHESION	468	0.3	1.24	0.217	0.664	1	4191	tags=36%, list=21%, signal=45%
894	GOBP_MACROPHAGE_CYTOKINE_PRODUCTION	37	0.41	1.24	0.233	0.663	1	1258	tags=30%, list=6%, signal=32%
895	GOBP_LONG_CHAIN_FATTY_ACID_METABOLIC_PROCESS	108	0.29	1.24	0.146	0.666	1	4170	tags=34%, list=21%, signal=43%
896	GOMF_PHOSPHATIDYLINOSITOL_BISPHOSPHATE_BINDING	102	0.3	1.24	0.152	0.667	1	2601	tags=25%, list=13%, signal=28%
897	GOBP_NEGATIVE_REGULATION_OF_NECROTIC_CELL_DEATH	21	0.39	1.24	0.185	0.667	1	4198	tags=43%, list=21%, signal=54%
898	GOBP_REGULATION_OF_MACROPHAGE_CHEMOTAXIS	28	0.41	1.24	0.227	0.667	1	3100	tags=36%, list=16%, signal=42%
899	GOBP_LEUKOCYTE_CELL_CELL_ADHESION	392	0.32	1.24	0.237	0.669	1	4402	tags=40%, list=22%, signal=50%
900	GOBP_ALCOHOL_METABOLIC_PROCESS	350	0.26	1.24	0.135	0.668	1	2722	tags=23%, list=14%, signal=26%
901	GOBP_POSITIVE_REGULATION_OF_MYELOID_LEUKOCYTE_MEDIATED_IMMUNITY	21	0.46	1.24	0.26	0.668	1	4878	tags=67%, list=25%, signal=88%
902	GOBP_POSITIVE_REGULATION_OF_ACTIN_FILAMENT_BUNDLE_ASSEMBLY	60	0.34	1.24	0.186	0.668	1	2367	tags=28%, list=12%, signal=32%
903	GOBP_STRESS_ACTIVATED_PROTEIN_KINASE_SIGNALING_CASCADE	236	0.29	1.24	0.181	0.667	1	3549	tags=30%, list=18%, signal=36%
904	GOBP_REGULATION_OF_VIRAL_GENOME_REPLICATION	82	0.35	1.24	0.245	0.667	1	4076	tags=45%, list=21%, signal=57%
905	GOCC_MITOCHONDRIA_ASSOCIATED_ENDOPLASMIC_RETICULUM_MEMBRANE	21	0.41	1.24	0.214	0.667	1	3808	tags=43%, list=19%, signal=53%
906	GOBP_POSITIVE_REGULATION_OF_STRESS_ACTIVATED_PROTEIN_KINASE_SIGNALING_CASCADE	126	0.31	1.24	0.175	0.667	1	2730	tags=24%, list=14%, signal=27%
907	GOBP_PURINE_NUCLEOSIDE_METABOLIC_PROCESS	25	0.38	1.24	0.208	0.667	1	2199	tags=32%, list=11%, signal=36%
908	GOBP_PLASMA_LIPOPROTEIN_PARTICLE_CLEARANCE	40	0.35	1.24	0.16	0.666	1	2168	tags=25%, list=11%, signal=28%
909	GOBP_ACTIN_FILAMENT_BASED_TRANSPORT	21	0.43	1.24	0.216	0.667	1	1357	tags=29%, list=7%, signal=31%
910	GOBP_POSITIVE_REGULATION_OF_T_CELL_PROLIFERATION	103	0.37	1.24	0.263	0.667	1	5120	tags=52%, list=26%, signal=70%
911	GOCC_GOLGI_STACK	143	0.3	1.24	0.18	0.666	1	4205	tags=36%, list=21%, signal=46%
912	GOBP_MONOCYTE_DIFFERENTIATION	35	0.37	1.24	0.204	0.666	1	3315	tags=37%, list=17%, signal=45%
913	GOBP_REGULATION_OF_PLASMINOGEN_ACTIVATION	17	0.44	1.24	0.228	0.667	1	3191	tags=35%, list=16%, signal=42%
914	GOCC_BRUSH_BORDER_MEMBRANE	56	0.32	1.24	0.172	0.669	1	2293	tags=23%, list=12%, signal=26%
915	GOBP_TUMOR_NECROSIS_FACTOR_SUPERFAMILY_CYTOKINE_PRODUCTION	165	0.34	1.24	0.244	0.669	1	2927	tags=28%, list=15%, signal=32%
916	HP_HAMARTOMA_OF_THE_EYE	28	0.36	1.24	0.198	0.668	1	3199	tags=43%, list=16%, signal=51%
917	HP_ECCHYMOSIS	48	0.36	1.24	0.212	0.668	1	4335	tags=38%, list=22%, signal=48%
918	HP_RECURRENT_HERPES	19	0.48	1.23	0.282	0.667	1	2998	tags=37%, list=15%, signal=43%
919	HP_PURPURA	107	0.33	1.23	0.225	0.668	1	4093	tags=36%, list=21%, signal=45%
920	GOBP_ENTRAINMENT_OF_CIRCADIAN_CLOCK	33	0.35	1.23	0.163	0.668	1	4243	tags=39%, list=21%, signal=50%
921	GOBP_CELL_ACTIVATION_INVOLVED_IN_IMMUNE_RESPONSE	288	0.32	1.23	0.248	0.668	1	3435	tags=31%, list=17%, signal=37%
922	GOBP_RESPONSE_TO_DSRNA	54	0.35	1.23	0.191	0.667	1	1943	tags=24%, list=10%, signal=27%
923	GOCC_EXTRINSIC_COMPONENT_OF_MEMBRANE	302	0.27	1.23	0.147	0.667	1	2879	tags=25%, list=15%, signal=29%
924	GOBP_NEUROINFLAMMATORY_RESPONSE	65	0.38	1.23	0.233	0.67	1	5467	tags=57%, list=28%, signal=78%
925	HP_SPARSE_LATERAL_EYEBROW	24	0.38	1.23	0.194	0.67	1	2606	tags=25%, list=13%, signal=29%
926	GOMF_K63_LINKED_POLYUBIQUITIN_MODIFICATION_DEPENDENT_PROTEIN_BINDING	23	0.45	1.23	0.252	0.671	1	3373	tags=39%, list=17%, signal=47%
927	GOBP_ACTIN_FILAMENT_ORGANIZATION	421	0.27	1.23	0.163	0.672	1	2893	tags=26%, list=15%, signal=30%
928	GOBP_PROTEIN_O_LINKED_GLYCOSYLATION	82	0.32	1.23	0.213	0.673	1	3598	tags=30%, list=18%, signal=37%
929	GOBP_POSITIVE_REGULATION_OF_VACUOLE_ORGANIZATION	20	0.44	1.23	0.253	0.672	1	3497	tags=40%, list=18%, signal=49%
930	GOBP_INTESTINAL_ABSORPTION	42	0.36	1.23	0.187	0.672	1	2286	tags=24%, list=12%, signal=27%
931	GOBP_ORGAN_OR_TISSUE_SPECIFIC_IMMUNE_RESPONSE	34	0.38	1.23	0.211	0.673	1	4328	tags=38%, list=22%, signal=49%
932	HP_HYPOHIDROSIS	68	0.31	1.23	0.18	0.672	1	2664	tags=25%, list=13%, signal=29%
933	GOBP_REGULATION_OF_HAIR_FOLLICLE_DEVELOPMENT	19	0.4	1.23	0.187	0.672	1	1661	tags=32%, list=8%, signal=34%
934	GOBP_DENDRITIC_CELL_CHEMOTAXIS	27	0.46	1.23	0.272	0.673	1	5327	tags=56%, list=27%, signal=76%
935	HP_ACQUIRED_ABNORMAL_HAIR_PATTERN	34	0.35	1.23	0.185	0.676	1	4170	tags=35%, list=21%, signal=45%
936	GOBP_REGULATION_OF_APOPTOTIC_SIGNALING_PATHWAY	352	0.25	1.23	0.111	0.676	1	3283	tags=28%, list=17%, signal=33%
937	GOBP_REGULATION_OF_RECEPTOR_MEDIATED_ENDOCYTOSIS	108	0.29	1.23	0.152	0.675	1	3017	tags=26%, list=15%, signal=30%
938	GOBP_POSITIVE_REGULATION_OF_T_CELL_APOPTOTIC_PROCESS	15	0.46	1.23	0.247	0.675	1	5120	tags=67%, list=26%, signal=90%
939	GOMF_PHOSPHATIDYLCHOLINE_BINDING	30	0.35	1.23	0.185	0.674	1	3588	tags=37%, list=18%, signal=45%
940	GOBP_NUCLEOTIDE_TRANSMEMBRANE_TRANSPORT	22	0.38	1.23	0.193	0.674	1	3718	tags=36%, list=19%, signal=45%
941	GOBP_LEUKOCYTE_APOPTOTIC_PROCESS	114	0.32	1.23	0.237	0.673	1	3446	tags=32%, list=17%, signal=39%
942	HP_VERTEBRAL_HYPOPLASIA	32	0.36	1.23	0.198	0.673	1	2447	tags=25%, list=12%, signal=28%
943	GOBP_NEGATIVE_REGULATION_OF_NIK_NF_KAPPAB_SIGNALING	26	0.38	1.23	0.208	0.672	1	5518	tags=65%, list=28%, signal=91%
944	GOBP_NEGATIVE_REGULATION_OF_BONE_MINERALIZATION	17	0.44	1.23	0.22	0.673	1	3160	tags=29%, list=16%, signal=35%
945	GOBP_PHAGOCYTOSIS	233	0.33	1.23	0.262	0.673	1	4641	tags=39%, list=23%, signal=50%
946	GOBP_GLAND_MORPHOGENESIS	124	0.3	1.23	0.18	0.673	1	2901	tags=27%, list=15%, signal=31%
947	GOBP_REGULATION_OF_CHOLESTEROL_METABOLIC_PROCESS	35	0.35	1.23	0.196	0.673	1	2706	tags=29%, list=14%, signal=33%
948	GOBP_SMOOTH_MUSCLE_CELL_PROLIFERATION	140	0.32	1.23	0.191	0.673	1	2965	tags=28%, list=15%, signal=33%
949	HP_URETHRAL_STRICTURE	16	0.43	1.23	0.254	0.672	1	1353	tags=31%, list=7%, signal=34%
950	HP_VESTIBULAR_DYSFUNCTION	135	0.27	1.22	0.144	0.673	1	3727	tags=30%, list=19%, signal=37%
951	GOBP_RESPONSE_TO_UV_B	17	0.4	1.22	0.209	0.673	1	2924	tags=35%, list=15%, signal=41%
952	GOBP_RESPONSE_TO_MITOCHONDRIAL_DEPOLARISATION	19	0.45	1.22	0.234	0.674	1	4194	tags=47%, list=21%, signal=60%
953	GOBP_NEGATIVE_REGULATION_OF_ADAPTIVE_IMMUNE_RESPONSE	62	0.37	1.22	0.252	0.676	1	4641	tags=44%, list=23%, signal=57%
954	HP_DYSTROPHIC_TOENAIL	19	0.4	1.22	0.212	0.676	1	1671	tags=32%, list=8%, signal=34%
955	GOBP_ADAPTIVE_IMMUNE_RESPONSE	434	0.34	1.22	0.288	0.675	1	3948	tags=34%, list=20%, signal=42%
956	GOBP_REGULATION_OF_SEQUESTERING_OF_TRIGLYCERIDE	15	0.45	1.22	0.235	0.676	1	2532	tags=40%, list=13%, signal=46%
957	HP_MEDIASTINAL_LYMPHADENOPATHY	26	0.44	1.22	0.299	0.676	1	3785	tags=42%, list=19%, signal=52%
958	HP_LEUKOCYTOSIS	125	0.33	1.22	0.234	0.676	1	3918	tags=39%, list=20%, signal=49%
959	GOBP_REGULATION_OF_MAST_CELL_ACTIVATION_INVOLVED_IN_IMMUNE_RESPONSE	33	0.37	1.22	0.216	0.677	1	4537	tags=42%, list=23%, signal=55%
960	GOBP_POSITIVE_REGULATION_OF_CELLULAR_EXTRAVASATION	17	0.42	1.22	0.232	0.676	1	3682	tags=47%, list=19%, signal=58%
961	GOBP_RIBONUCLEOSIDE_METABOLIC_PROCESS	34	0.36	1.22	0.208	0.676	1	1675	tags=24%, list=8%, signal=26%
962	GOBP_LEUKOCYTE_PROLIFERATION	340	0.31	1.22	0.244	0.675	1	4062	tags=36%, list=21%, signal=44%
963	GOBP_LYMPHOCYTE_APOPTOTIC_PROCESS	79	0.33	1.22	0.233	0.679	1	4402	tags=43%, list=22%, signal=55%
964	GOBP_POSITIVE_REGULATION_OF_HEART_RATE	26	0.36	1.22	0.198	0.678	1	2690	tags=31%, list=14%, signal=36%
965	GOBP_REGULATION_OF_ANTIGEN_RECEPTOR_MEDIATED_SIGNALING_PATHWAY	62	0.39	1.22	0.298	0.679	1	5096	tags=53%, list=26%, signal=72%
966	GOBP_T_CELL_PROLIFERATION	206	0.33	1.22	0.261	0.679	1	5120	tags=47%, list=26%, signal=63%
967	GOCC_ENDOSOME_LUMEN	37	0.35	1.22	0.217	0.678	1	3922	tags=41%, list=20%, signal=50%
968	GOBP_RESPONSE_TO_MANGANESE_ION	21	0.39	1.22	0.229	0.679	1	3989	tags=43%, list=20%, signal=54%
969	GOBP_TOOTH_MINERALIZATION	28	0.36	1.22	0.179	0.678	1	660	tags=14%, list=3%, signal=15%
970	GOBP_PURINE_CONTAINING_COMPOUND_TRANSMEMBRANE_TRANSPORT	26	0.37	1.22	0.23	0.678	1	3718	tags=35%, list=19%, signal=43%
971	GOBP_REGULATION_OF_KERATINOCYTE_DIFFERENTIATION	35	0.36	1.22	0.194	0.677	1	4536	tags=49%, list=23%, signal=63%
972	HP_ANNULAR_PANCREAS	25	0.43	1.22	0.27	0.679	1	1455	tags=24%, list=7%, signal=26%
973	GOMF_CARBOHYDRATE_KINASE_ACTIVITY	21	0.41	1.22	0.214	0.678	1	602	tags=14%, list=3%, signal=15%
974	GOBP_SPHINGOLIPID_METABOLIC_PROCESS	152	0.28	1.22	0.162	0.677	1	3745	tags=34%, list=19%, signal=42%
975	HP_PREMATURE_CORONARY_ARTERY_ATHEROSCLEROSIS	16	0.41	1.22	0.207	0.679	1	2010	tags=25%, list=10%, signal=28%
976	GOBP_REGULATION_OF_DNA_BINDING_TRANSCRIPTION_FACTOR_ACTIVITY	421	0.26	1.22	0.159	0.679	1	3007	tags=25%, list=15%, signal=29%
977	HP_EPIDERMOID_CYST	15	0.43	1.22	0.244	0.679	1	2331	tags=33%, list=12%, signal=38%
978	HP_ANKYLOSIS	19	0.4	1.22	0.2	0.678	1	1724	tags=37%, list=9%, signal=40%
979	GOBP_T_HELPER_17_CELL_DIFFERENTIATION	29	0.43	1.22	0.288	0.678	1	4468	tags=45%, list=23%, signal=58%
980	GOBP_REGULATION_OF_ACTIN_FILAMENT_BASED_PROCESS	375	0.27	1.22	0.186	0.678	1	2901	tags=26%, list=15%, signal=30%
981	GOBP_GLYCOLIPID_CATABOLIC_PROCESS	15	0.46	1.21	0.257	0.678	1	4605	tags=60%, list=23%, signal=78%
982	GOBP_VIRAL_GENOME_REPLICATION	120	0.31	1.21	0.265	0.678	1	4146	tags=40%, list=21%, signal=50%
983	GOBP_NEGATIVE_REGULATION_OF_STRESS_ACTIVATED_PROTEIN_KINASE_SIGNALING_CASCADE	47	0.32	1.21	0.199	0.678	1	4178	tags=40%, list=21%, signal=51%
984	GOCC_TERTIARY_GRANULE_MEMBRANE	71	0.4	1.21	0.295	0.678	1	4377	tags=46%, list=22%, signal=59%
985	GOBP_POSITIVE_REGULATION_OF_OXIDATIVE_STRESS_INDUCED_CELL_DEATH	20	0.39	1.21	0.249	0.678	1	3315	tags=45%, list=17%, signal=54%
986	GOBP_SELECTIVE_AUTOPHAGY	74	0.33	1.21	0.237	0.677	1	3105	tags=30%, list=16%, signal=35%
987	GOBP_NEGATIVE_REGULATION_OF_IMMUNE_EFFECTOR_PROCESS	122	0.34	1.21	0.278	0.677	1	1912	tags=23%, list=10%, signal=25%
988	HP_MACULAR_THICKENING	34	0.36	1.21	0.209	0.676	1	2205	tags=35%, list=11%, signal=40%
989	GOBP_REGULATION_OF_OXIDOREDUCTASE_ACTIVITY	92	0.29	1.21	0.153	0.676	1	1793	tags=20%, list=9%, signal=21%
990	HP_ABNORMAL_PULMONARY_THORACIC_IMAGING_FINDING	122	0.34	1.21	0.236	0.675	1	3785	tags=32%, list=19%, signal=39%
991	HP_ABNORMALITY_OF_KREBS_CYCLE_METABOLISM	15	0.5	1.21	0.297	0.675	1	6354	tags=60%, list=32%, signal=88%
992	GOBP_INTERFERON_BETA_PRODUCTION	54	0.37	1.21	0.257	0.677	1	3057	tags=37%, list=15%, signal=44%
993	HP_THICKENED_SKIN	410	0.25	1.21	0.14	0.678	1	3727	tags=28%, list=19%, signal=34%
994	GOBP_PROTEIN_TARGETING_TO_LYSOSOME	28	0.39	1.21	0.248	0.678	1	2640	tags=25%, list=13%, signal=29%
995	GOBP_RESPONSE_TO_PROSTAGLANDIN_E	23	0.38	1.21	0.209	0.678	1	2891	tags=35%, list=15%, signal=41%
996	HP_ANOREXIA	95	0.31	1.21	0.211	0.679	1	3408	tags=32%, list=17%, signal=38%
997	GOBP_MODULATION_BY_HOST_OF_SYMBIONT_PROCESS	80	0.29	1.21	0.172	0.679	1	3193	tags=29%, list=16%, signal=34%
998	GOBP_PHOSPHOLIPID_TRANSPORT	97	0.29	1.21	0.169	0.681	1	3588	tags=30%, list=18%, signal=36%
999	GOBP_PLATELET_AGGREGATION	72	0.31	1.21	0.206	0.682	1	4163	tags=36%, list=21%, signal=46%
1000	GOBP_POSITIVE_REGULATION_OF_MACROPHAGE_CHEMOTAXIS	19	0.43	1.21	0.263	0.681	1	3100	tags=42%, list=16%, signal=50%
1001	GOBP_WOUND_HEALING	425	0.27	1.21	0.204	0.681	1	3267	tags=26%, list=17%, signal=31%
1002	GOBP_REACTIVE_OXYGEN_SPECIES_METABOLIC_PROCESS	212	0.27	1.21	0.172	0.683	1	4679	tags=37%, list=24%, signal=48%
1003	GOBP_PHOSPHOLIPID_DEPHOSPHORYLATION	33	0.39	1.21	0.252	0.683	1	2662	tags=33%, list=13%, signal=38%
1004	GOBP_NEGATIVE_REGULATION_OF_EXTRINSIC_APOPTOTIC_SIGNALING_PATHWAY	96	0.28	1.21	0.178	0.684	1	3901	tags=34%, list=20%, signal=43%
1005	GOBP_ICOSANOID_METABOLIC_PROCESS	117	0.28	1.21	0.179	0.684	1	3130	tags=25%, list=16%, signal=29%
1006	GOBP_POSITIVE_REGULATION_OF_INTERLEUKIN_10_PRODUCTION	39	0.38	1.21	0.282	0.684	1	2924	tags=28%, list=15%, signal=33%
1007	GOBP_POSITIVE_REGULATION_OF_NECROTIC_CELL_DEATH	16	0.41	1.21	0.197	0.683	1	806	tags=19%, list=4%, signal=20%
1008	GOMF_NUCLEOTIDE_TRANSMEMBRANE_TRANSPORTER_ACTIVITY	28	0.36	1.21	0.204	0.683	1	4170	tags=32%, list=21%, signal=41%
1009	GOCC_INTEGRIN_COMPLEX	31	0.42	1.21	0.267	0.684	1	2965	tags=42%, list=15%, signal=49%
1010	GOBP_ORGANIC_HYDROXY_COMPOUND_BIOSYNTHETIC_PROCESS	234	0.25	1.2	0.138	0.686	1	3745	tags=28%, list=19%, signal=34%
1011	GOCC_INTRINSIC_COMPONENT_OF_ORGANELLE_MEMBRANE	392	0.25	1.2	0.154	0.689	1	3217	tags=24%, list=16%, signal=29%
1012	GOBP_INNATE_IMMUNE_RESPONSE_IN_MUCOSA	19	0.44	1.2	0.218	0.689	1	4328	tags=47%, list=22%, signal=61%
1013	GOBP_POSITIVE_REGULATION_OF_AUTOPHAGY	141	0.31	1.2	0.249	0.689	1	3651	tags=34%, list=18%, signal=41%
1014	GOBP_EXECUTION_PHASE_OF_APOPTOSIS	70	0.29	1.2	0.15	0.689	1	2853	tags=24%, list=14%, signal=28%
1015	HP_HYPERTENSIVE_CRISIS	15	0.47	1.2	0.249	0.689	1	2924	tags=40%, list=15%, signal=47%
1016	GOBP_MAMMARY_GLAND_DUCT_MORPHOGENESIS	31	0.36	1.2	0.212	0.688	1	3697	tags=42%, list=19%, signal=52%
1017	HP_GANGRENE	54	0.35	1.2	0.263	0.69	1	4335	tags=41%, list=22%, signal=52%
1018	GOCC_CELL_SUBSTRATE_JUNCTION	427	0.26	1.2	0.2	0.69	1	3143	tags=26%, list=16%, signal=31%
1019	HP_HYPERREFLEXIA_IN_UPPER_LIMBS	21	0.38	1.2	0.223	0.691	1	3199	tags=33%, list=16%, signal=40%
1020	GOMF_PHOSPHOLIPID_TRANSPORTER_ACTIVITY	59	0.32	1.2	0.204	0.691	1	3822	tags=37%, list=19%, signal=46%
1021	GOBP_NEGATIVE_REGULATION_OF_ACTIN_FILAMENT_DEPOLYMERIZATION	40	0.36	1.2	0.238	0.691	1	3392	tags=35%, list=17%, signal=42%
1022	GOBP_SPHINGOID_METABOLIC_PROCESS	20	0.41	1.2	0.252	0.692	1	4822	tags=60%, list=24%, signal=79%
1023	GOBP_CELLULAR_TRANSITION_METAL_ION_HOMEOSTASIS	111	0.28	1.2	0.219	0.692	1	3011	tags=29%, list=15%, signal=34%
1024	HP_NEONATAL_HYPERBILIRUBINEMIA	23	0.37	1.2	0.214	0.694	1	5908	tags=61%, list=30%, signal=87%
1025	GOBP_CD4_POSITIVE_ALPHA_BETA_T_CELL_DIFFERENTIATION	87	0.36	1.2	0.299	0.694	1	4468	tags=43%, list=23%, signal=55%
1026	GOMF_PHOSPHATIDYLINOSITOL_KINASE_ACTIVITY	17	0.45	1.2	0.29	0.693	1	4395	tags=47%, list=22%, signal=60%
1027	GOBP_PRODUCTION_OF_MOLECULAR_MEDIATOR_OF_IMMUNE_RESPONSE	228	0.31	1.2	0.253	0.693	1	3955	tags=34%, list=20%, signal=42%
1028	GOBP_REGULATION_OF_EPITHELIAL_CELL_MIGRATION	218	0.3	1.2	0.227	0.693	1	2427	tags=23%, list=12%, signal=26%
1029	GOBP_NEGATIVE_REGULATION_OF_LEUKOCYTE_PROLIFERATION	91	0.34	1.2	0.271	0.693	1	4603	tags=37%, list=23%, signal=48%
1030	GOBP_PROTEIN_PROCESSING	240	0.25	1.2	0.15	0.694	1	2996	tags=23%, list=15%, signal=27%
1031	GOMF_PHOSPHATASE_ACTIVATOR_ACTIVITY	19	0.38	1.2	0.223	0.694	1	410	tags=16%, list=2%, signal=16%
1032	GOMF_SYNTAXIN_1_BINDING	19	0.4	1.2	0.252	0.693	1	1387	tags=26%, list=7%, signal=28%
1033	GOBP_NEGATIVE_REGULATION_OF_ANOIKIS	18	0.41	1.2	0.256	0.693	1	1755	tags=22%, list=9%, signal=24%
1034	GOMF_PEPTIDE_TRANSMEMBRANE_TRANSPORTER_ACTIVITY	15	0.44	1.2	0.259	0.694	1	978	tags=27%, list=5%, signal=28%
1035	GOBP_DENDRITIC_CELL_CYTOKINE_PRODUCTION	18	0.42	1.2	0.287	0.693	1	1943	tags=28%, list=10%, signal=31%
1036	GOBP_NEUTRAL_LIPID_CATABOLIC_PROCESS	40	0.33	1.2	0.222	0.693	1	1815	tags=20%, list=9%, signal=22%
1037	GOBP_REGULATION_OF_PHOSPHOLIPID_METABOLIC_PROCESS	34	0.32	1.2	0.215	0.693	1	1035	tags=18%, list=5%, signal=19%
1038	HP_ABNORMAL_URINE_CARBOHYDRATE_LEVEL	35	0.35	1.19	0.233	0.695	1	3767	tags=34%, list=19%, signal=42%
1039	HP_VERTIGO	110	0.28	1.19	0.171	0.695	1	3644	tags=31%, list=18%, signal=38%
1040	GOBP_POSITIVE_REGULATION_OF_CELL_ADHESION	466	0.28	1.19	0.228	0.695	1	4191	tags=35%, list=21%, signal=43%
1041	HP_ACNE	65	0.31	1.19	0.219	0.694	1	3088	tags=26%, list=16%, signal=31%
1042	GOBP_DIOL_BIOSYNTHETIC_PROCESS	22	0.37	1.19	0.223	0.694	1	3726	tags=41%, list=19%, signal=50%
1043	HP_IRIS_HYPOPIGMENTATION	62	0.33	1.19	0.241	0.694	1	3157	tags=29%, list=16%, signal=34%
1044	GOBP_ICOSANOID_BIOSYNTHETIC_PROCESS	54	0.31	1.19	0.213	0.693	1	2096	tags=22%, list=11%, signal=25%
1045	GOBP_RESPONSE_TO_DEXAMETHASONE	42	0.32	1.19	0.208	0.694	1	3152	tags=33%, list=16%, signal=40%
1046	GOBP_CELLULAR_RESPONSE_TO_KETONE	102	0.28	1.19	0.202	0.693	1	2865	tags=29%, list=15%, signal=34%
1047	GOMF_METALLOAMINOPEPTIDASE_ACTIVITY	23	0.37	1.19	0.216	0.693	1	1115	tags=17%, list=6%, signal=18%
1048	GOMF_AMP_BINDING	15	0.42	1.19	0.215	0.694	1	712	tags=20%, list=4%, signal=21%
1049	HP_DISTAL_UPPER_LIMB_MUSCLE_WEAKNESS	27	0.36	1.19	0.214	0.694	1	915	tags=22%, list=5%, signal=23%
1050	GOBP_REGULATION_OF_T_HELPER_17_CELL_DIFFERENTIATION	20	0.44	1.19	0.282	0.694	1	4402	tags=50%, list=22%, signal=64%
1051	GOBP_CELL_DIFFERENTIATION_INVOLVED_IN_EMBRYONIC_PLACENTA_DEVELOPMENT	24	0.37	1.19	0.223	0.694	1	3175	tags=29%, list=16%, signal=35%
1052	GOBP_NEGATIVE_REGULATION_OF_FIBROBLAST_PROLIFERATION	32	0.34	1.19	0.209	0.693	1	4282	tags=47%, list=22%, signal=60%
1053	GOBP_REGULATION_OF_MEMBRANE_LIPID_DISTRIBUTION	60	0.31	1.19	0.219	0.693	1	4004	tags=38%, list=20%, signal=48%
1054	GOBP_REGULATION_OF_MYELOID_LEUKOCYTE_MEDIATED_IMMUNITY	60	0.36	1.19	0.279	0.692	1	4586	tags=47%, list=23%, signal=61%
1055	GOBP_RESPONSE_TO_OSMOTIC_STRESS	87	0.29	1.19	0.203	0.693	1	2995	tags=30%, list=15%, signal=35%
1056	HP_DEHYDRATION	92	0.28	1.19	0.167	0.693	1	3534	tags=32%, list=18%, signal=38%
1057	GOBP_CELLULAR_RESPONSE_TO_PROSTAGLANDIN_STIMULUS	20	0.39	1.19	0.248	0.695	1	1324	tags=30%, list=7%, signal=32%
1058	HP_COLITIS	57	0.35	1.19	0.27	0.694	1	1789	tags=25%, list=9%, signal=27%
1059	GOBP_RESPONSE_TO_KETONE	202	0.25	1.19	0.17	0.694	1	2891	tags=26%, list=15%, signal=30%
1060	HP_DECREASED_PROPORTION_OF_CD4_POSITIVE_HELPER_T_CELLS	28	0.4	1.19	0.284	0.695	1	3500	tags=43%, list=18%, signal=52%
1061	GOBP_CLATHRIN_DEPENDENT_ENDOCYTOSIS	48	0.34	1.19	0.268	0.695	1	3882	tags=40%, list=20%, signal=49%
1062	GOMF_GDP_BINDING	71	0.32	1.19	0.231	0.695	1	2892	tags=31%, list=15%, signal=36%
1063	GOBP_RESPONSE_TO_CHEMOKINE	95	0.36	1.19	0.288	0.695	1	3861	tags=40%, list=20%, signal=49%
1064	GOBP_AMINOGLYCAN_CATABOLIC_PROCESS	35	0.35	1.19	0.227	0.696	1	2447	tags=29%, list=12%, signal=33%
1065	GOBP_REGULATION_OF_INNATE_IMMUNE_RESPONSE	227	0.32	1.19	0.282	0.696	1	3503	tags=33%, list=18%, signal=39%
1066	GOBP_CELLULAR_RESPONSE_TO_CHEMICAL_STRESS	324	0.25	1.19	0.193	0.696	1	3226	tags=27%, list=16%, signal=32%
1067	GOBP_ACUTE_INFLAMMATORY_RESPONSE_TO_ANTIGENIC_STIMULUS	24	0.41	1.19	0.285	0.695	1	4213	tags=42%, list=21%, signal=53%
1068	GOBP_REGULATION_OF_HUMORAL_IMMUNE_RESPONSE_MEDIATED_BY_CIRCULATING_IMMUNOGLOBULIN	19	0.42	1.19	0.259	0.696	1	3277	tags=37%, list=17%, signal=44%
1069	HP_URINARY_RETENTION	26	0.36	1.19	0.26	0.696	1	4693	tags=46%, list=24%, signal=60%
1070	GOBP_ATP_TRANSPORT	17	0.39	1.19	0.223	0.695	1	1148	tags=18%, list=6%, signal=19%
1071	GOBP_REGULATION_OF_GLIAL_CELL_PROLIFERATION	35	0.34	1.19	0.224	0.696	1	3283	tags=37%, list=17%, signal=44%
1072	GOCC_CYTOPLASMIC_SIDE_OF_MEMBRANE	193	0.27	1.19	0.199	0.697	1	3674	tags=32%, list=19%, signal=38%
1073	GOBP_REGULATION_OF_T_HELPER_1_TYPE_IMMUNE_RESPONSE	30	0.42	1.19	0.308	0.696	1	3916	tags=47%, list=20%, signal=58%
1074	HP_LIPOMA	20	0.38	1.18	0.275	0.697	1	2847	tags=40%, list=14%, signal=47%
1075	HP_ABNORMAL_RENAL_VASCULAR_MORPHOLOGY	24	0.37	1.18	0.232	0.697	1	2823	tags=42%, list=14%, signal=49%
1076	GOBP_REGULATION_OF_T_CELL_CHEMOTAXIS	17	0.43	1.18	0.293	0.698	1	4310	tags=41%, list=22%, signal=53%
1077	GOBP_POSITIVE_REGULATION_OF_KERATINOCYTE_DIFFERENTIATION	15	0.42	1.18	0.253	0.697	1	951	tags=20%, list=5%, signal=21%
1078	HP_SKIN_ULCER	117	0.32	1.18	0.265	0.697	1	4023	tags=34%, list=20%, signal=43%
1079	GOBP_MAMMARY_GLAND_ALVEOLUS_DEVELOPMENT	20	0.36	1.18	0.225	0.697	1	2237	tags=25%, list=11%, signal=28%
1080	GOBP_POSITIVE_REGULATION_OF_CELL_MATRIX_ADHESION	55	0.32	1.18	0.219	0.697	1	1610	tags=22%, list=8%, signal=24%
1081	HP_CHILDHOOD_ONSET	180	0.26	1.18	0.194	0.698	1	2084	tags=17%, list=11%, signal=18%
1082	GOBP_INTERLEUKIN_6_MEDIATED_SIGNALING_PATHWAY	18	0.43	1.18	0.282	0.698	1	4458	tags=39%, list=23%, signal=50%
1083	GOMF_GLYCOLIPID_BINDING	29	0.35	1.18	0.218	0.698	1	2956	tags=41%, list=15%, signal=49%
1084	GOBP_NEGATIVE_REGULATION_OF_CELL_KILLING	28	0.46	1.18	0.333	0.698	1	5829	tags=75%, list=30%, signal=106%
1085	HP_CHOLESTATIC_LIVER_DISEASE	15	0.41	1.18	0.224	0.698	1	5662	tags=60%, list=29%, signal=84%
1086	GOBP_REGULATION_OF_CELLULAR_EXTRAVASATION	40	0.36	1.18	0.274	0.697	1	4166	tags=43%, list=21%, signal=54%
1087	GOBP_PROTEIN_EXPORT_FROM_NUCLEUS	58	0.31	1.18	0.226	0.698	1	4406	tags=36%, list=22%, signal=46%
1088	GOMF_ASPARTIC_TYPE_PEPTIDASE_ACTIVITY	27	0.36	1.18	0.233	0.698	1	2295	tags=26%, list=12%, signal=29%
1089	GOBP_REGULATION_OF_RESPONSE_TO_CYTOKINE_STIMULUS	156	0.29	1.18	0.245	0.699	1	3971	tags=35%, list=20%, signal=44%
1090	GOBP_RESPONSE_TO_TUMOR_NECROSIS_FACTOR	235	0.28	1.18	0.225	0.699	1	3982	tags=32%, list=20%, signal=39%
1091	HP_BILATERAL_CLEFT_PALATE	16	0.44	1.18	0.267	0.699	1	4063	tags=50%, list=21%, signal=63%
1092	GOBP_MEMBRANE_LIPID_METABOLIC_PROCESS	196	0.27	1.18	0.19	0.701	1	3745	tags=33%, list=19%, signal=41%
1093	HP_MUCOSAL_TELANGIECTASIAE	35	0.34	1.18	0.249	0.702	1	2879	tags=29%, list=15%, signal=33%
1094	HP_ABNORMAL_MACROPHAGE_MORPHOLOGY	34	0.45	1.18	0.342	0.702	1	4066	tags=47%, list=21%, signal=59%
1095	GOBP_POSITIVE_REGULATION_OF_PROTEIN_LOCALIZATION_TO_MEMBRANE	97	0.28	1.18	0.195	0.702	1	2956	tags=29%, list=15%, signal=34%
1096	GOBP_RESPONSE_TO_PROSTAGLANDIN	31	0.36	1.18	0.243	0.701	1	2891	tags=32%, list=15%, signal=38%
1097	HP_RECURRENT_VIRAL_INFECTIONS	58	0.38	1.18	0.309	0.703	1	4437	tags=38%, list=22%, signal=49%
1098	GOBP_T_CELL_DIFFERENTIATION_INVOLVED_IN_IMMUNE_RESPONSE	78	0.36	1.18	0.302	0.704	1	3378	tags=32%, list=17%, signal=39%
1099	GOBP_POSITIVE_REGULATION_OF_PROTEIN_TYROSINE_KINASE_ACTIVITY	57	0.31	1.18	0.22	0.704	1	2901	tags=30%, list=15%, signal=35%
1100	GOBP_WATER_SOLUBLE_VITAMIN_METABOLIC_PROCESS	58	0.3	1.18	0.21	0.703	1	3515	tags=34%, list=18%, signal=42%
1101	GOBP_VESICLE_CYTOSKELETAL_TRAFFICKING	68	0.32	1.18	0.258	0.703	1	1357	tags=21%, list=7%, signal=22%
1102	GOMF_POLYUBIQUITIN_MODIFICATION_DEPENDENT_PROTEIN_BINDING	47	0.36	1.18	0.284	0.703	1	3401	tags=36%, list=17%, signal=44%
1103	GOMF_SCAVENGER_RECEPTOR_ACTIVITY	46	0.35	1.18	0.269	0.704	1	2207	tags=26%, list=11%, signal=29%
1104	GOBP_MACROPHAGE_ACTIVATION	101	0.34	1.17	0.289	0.704	1	4878	tags=44%, list=25%, signal=58%
1105	HP_FEVER	342	0.27	1.17	0.225	0.705	1	3668	tags=31%, list=19%, signal=37%
1106	GOBP_NEGATIVE_REGULATION_OF_T_CELL_APOPTOTIC_PROCESS	24	0.4	1.17	0.268	0.704	1	3209	tags=38%, list=16%, signal=45%
1107	GOBP_REGULATION_OF_PLATELET_ACTIVATION	52	0.32	1.17	0.209	0.704	1	4228	tags=33%, list=21%, signal=41%
1108	GOBP_REGULATION_OF_ANOIKIS	24	0.37	1.17	0.261	0.704	1	1755	tags=21%, list=9%, signal=23%
1109	GOBP_NEGATIVE_REGULATION_OF_I_KAPPAB_KINASE_NF_KAPPAB_SIGNALING	45	0.34	1.17	0.25	0.704	1	3901	tags=40%, list=20%, signal=50%
1110	GOMF_KINASE_ACTIVATOR_ACTIVITY	117	0.27	1.17	0.22	0.705	1	2964	tags=26%, list=15%, signal=31%
1111	GOMF_CELL_CELL_ADHESION_MEDIATOR_ACTIVITY	54	0.31	1.17	0.234	0.705	1	1992	tags=24%, list=10%, signal=27%
1112	GOBP_POSITIVE_REGULATION_OF_REACTIVE_OXYGEN_SPECIES_BIOSYNTHETIC_PROCESS	17	0.4	1.17	0.272	0.705	1	2796	tags=35%, list=14%, signal=41%
1113	GOBP_PHOTOPERIODISM	32	0.33	1.17	0.243	0.705	1	4069	tags=38%, list=21%, signal=47%
1114	GOBP_ENDOPLASMIC_RETICULUM_TO_CYTOSOL_TRANSPORT	26	0.37	1.17	0.28	0.705	1	4905	tags=46%, list=25%, signal=61%
1115	GOBP_RESPONSE_TO_OXIDATIVE_STRESS	409	0.23	1.17	0.146	0.705	1	3251	tags=26%, list=16%, signal=30%
1116	GOBP_PHOSPHATIDYLINOSITOL_DEPHOSPHORYLATION	30	0.38	1.17	0.265	0.705	1	2662	tags=33%, list=13%, signal=38%
1117	HP_ABNORMAL_HEART_SOUND	34	0.34	1.17	0.233	0.704	1	2508	tags=29%, list=13%, signal=34%
1118	GOBP_POSITIVE_REGULATION_OF_APOPTOTIC_SIGNALING_PATHWAY	123	0.26	1.17	0.191	0.706	1	3011	tags=30%, list=15%, signal=35%
1119	HP_ACUTE_CORONARY_SYNDROME	80	0.31	1.17	0.243	0.706	1	2924	tags=29%, list=15%, signal=34%
1120	GOBP_DETOXIFICATION	126	0.29	1.17	0.237	0.705	1	4455	tags=37%, list=23%, signal=48%
1121	HP_ABNORMAL_ODONTOID_TISSUE_MORPHOLOGY	204	0.25	1.17	0.216	0.707	1	2455	tags=21%, list=12%, signal=23%
1122	GOBP_CARBOHYDRATE_BIOSYNTHETIC_PROCESS	202	0.25	1.17	0.189	0.707	1	3723	tags=30%, list=19%, signal=37%
1123	GOCC_CLUSTER_OF_ACTIN_BASED_CELL_PROJECTIONS	152	0.26	1.17	0.202	0.708	1	2959	tags=25%, list=15%, signal=29%
1124	GOMF_HEXOSYLTRANSFERASE_ACTIVITY	190	0.27	1.17	0.217	0.708	1	4366	tags=37%, list=22%, signal=47%
1125	GOBP_MAINTENANCE_OF_PROTEIN_LOCATION	91	0.28	1.17	0.229	0.709	1	2340	tags=23%, list=12%, signal=26%
1126	HP_ENAMEL_HYPOPLASIA	84	0.29	1.17	0.222	0.71	1	2792	tags=25%, list=14%, signal=29%
1127	GOBP_NEGATIVE_REGULATION_OF_PROTEIN_KINASE_B_SIGNALING	38	0.33	1.17	0.245	0.71	1	2816	tags=32%, list=14%, signal=37%
1128	GOMF_FAD_BINDING	36	0.34	1.17	0.256	0.712	1	1926	tags=25%, list=10%, signal=28%
1129	GOCC_ENDOPLASMIC_RETICULUM_QUALITY_CONTROL_COMPARTMENT	23	0.37	1.17	0.276	0.711	1	3808	tags=35%, list=19%, signal=43%
1130	GOBP_PLASMA_MEMBRANE_REPAIR	29	0.35	1.17	0.254	0.711	1	3993	tags=38%, list=20%, signal=47%
1131	GOBP_REGULATION_OF_WOUND_HEALING	127	0.3	1.17	0.231	0.71	1	3208	tags=26%, list=16%, signal=31%
1132	GOBP_REGULATION_OF_PHOSPHOLIPID_BIOSYNTHETIC_PROCESS	16	0.39	1.17	0.239	0.711	1	1035	tags=19%, list=5%, signal=20%
1133	GOBP_REGULATION_OF_AEROBIC_RESPIRATION	29	0.35	1.17	0.255	0.711	1	2157	tags=34%, list=11%, signal=39%
1134	GOBP_REGULATION_OF_HORMONE_BIOSYNTHETIC_PROCESS	25	0.37	1.17	0.268	0.711	1	3131	tags=28%, list=16%, signal=33%
1135	GOBP_GLIAL_CELL_MIGRATION	53	0.32	1.17	0.253	0.71	1	2336	tags=28%, list=12%, signal=32%
1136	GOBP_CELLULAR_OXIDANT_DETOXIFICATION	88	0.29	1.17	0.233	0.71	1	4679	tags=42%, list=24%, signal=55%
1137	HP_RAYNAUD_PHENOMENON	20	0.39	1.17	0.258	0.709	1	1660	tags=25%, list=8%, signal=27%
1138	GOBP_POSITIVE_REGULATION_OF_P38MAPK_CASCADE	28	0.39	1.17	0.286	0.709	1	715	tags=14%, list=4%, signal=15%
1139	HP_EXANTHEM	21	0.38	1.16	0.246	0.71	1	2029	tags=43%, list=10%, signal=48%
1140	HP_HEPATOSPLENOMEGALY	141	0.3	1.16	0.265	0.711	1	4460	tags=40%, list=23%, signal=51%
1141	GOBP_POSITIVE_REGULATION_OF_CELL_ACTIVATION	374	0.3	1.16	0.304	0.711	1	4406	tags=38%, list=22%, signal=48%
1142	GOCC_STEREOCILIUM_BUNDLE	58	0.29	1.16	0.251	0.711	1	3219	tags=33%, list=16%, signal=39%
1143	GOBP_MEMBRANE_PROTEIN_PROTEOLYSIS	57	0.32	1.16	0.236	0.711	1	4406	tags=39%, list=22%, signal=50%
1144	GOBP_TISSUE_MIGRATION	298	0.28	1.16	0.274	0.711	1	2991	tags=25%, list=15%, signal=29%
1145	GOBP_NEGATIVE_REGULATION_OF_T_CELL_PROLIFERATION	66	0.34	1.16	0.29	0.711	1	3410	tags=26%, list=17%, signal=31%
1146	GOBP_LEUKOCYTE_HOMEOSTASIS	99	0.32	1.16	0.285	0.712	1	4402	tags=39%, list=22%, signal=50%
1147	GOBP_RETROGRADE_VESICLE_MEDIATED_TRANSPORT_GOLGI_TO_ENDOPLASMIC_RETICULUM	51	0.33	1.16	0.273	0.712	1	3563	tags=25%, list=18%, signal=31%
1148	GOCC_MICROBODY_LUMEN	50	0.32	1.16	0.277	0.711	1	4987	tags=42%, list=25%, signal=56%
1149	GOMF_NADPLUS_ADP_RIBOSYLTRANSFERASE_ACTIVITY	27	0.36	1.16	0.262	0.711	1	1184	tags=30%, list=6%, signal=31%
1150	HP_ABNORMAL_CD4_CD8_RATIO	15	0.42	1.16	0.306	0.711	1	5179	tags=60%, list=26%, signal=81%
1151	GOBP_NEGATIVE_REGULATION_OF_CELL_CELL_ADHESION	185	0.29	1.16	0.272	0.711	1	3410	tags=29%, list=17%, signal=35%
1152	HP_ABNORMALITY_OF_THE_MEDIASTINUM	43	0.35	1.16	0.27	0.711	1	2061	tags=28%, list=10%, signal=31%
1153	GOBP_CELLULAR_RESPONSE_TO_EXTERNAL_STIMULUS	315	0.26	1.16	0.217	0.711	1	3684	tags=30%, list=19%, signal=36%
1154	GOBP_POSITIVE_REGULATION_OF_RESPONSE_TO_BIOTIC_STIMULUS	175	0.3	1.16	0.283	0.711	1	3503	tags=34%, list=18%, signal=41%
1155	GOBP_REGULATION_OF_JNK_CASCADE	138	0.29	1.16	0.241	0.711	1	3549	tags=28%, list=18%, signal=34%
1156	GOBP_FUCOSYLATION	16	0.4	1.16	0.279	0.713	1	2663	tags=25%, list=13%, signal=29%
1157	GOBP_NEGATIVE_REGULATION_OF_RESPONSE_TO_BIOTIC_STIMULUS	109	0.31	1.16	0.285	0.713	1	3595	tags=33%, list=18%, signal=40%
1158	GOBP_GLYCOSYLATION	236	0.27	1.16	0.238	0.712	1	3598	tags=28%, list=18%, signal=33%
1159	GOBP_SODIUM_ION_HOMEOSTASIS	55	0.3	1.16	0.219	0.713	1	3145	tags=29%, list=16%, signal=35%
1160	HP_ANTIPHOSPHOLIPID_ANTIBODY_POSITIVITY	16	0.47	1.16	0.327	0.713	1	3408	tags=44%, list=17%, signal=53%
1161	HP_HYPOPLASIA_OF_TEETH	100	0.28	1.16	0.216	0.714	1	2792	tags=25%, list=14%, signal=29%
1162	GOCC_APICAL_PART_OF_CELL	422	0.24	1.16	0.163	0.714	1	4075	tags=32%, list=21%, signal=40%
1163	GOBP_REGULATION_OF_BODY_FLUID_LEVELS	389	0.25	1.16	0.182	0.714	1	4031	tags=30%, list=20%, signal=37%
1164	GOBP_ALPHA_BETA_T_CELL_DIFFERENTIATION	116	0.33	1.16	0.296	0.714	1	4468	tags=42%, list=23%, signal=54%
1165	HP_SQUAMOUS_CELL_CARCINOMA	61	0.29	1.16	0.234	0.714	1	2675	tags=26%, list=14%, signal=30%
1166	GOBP_REGULATION_OF_SUPRAMOLECULAR_FIBER_ORGANIZATION	348	0.25	1.16	0.236	0.714	1	2866	tags=25%, list=15%, signal=29%
1167	GOBP_AMYLOID_FIBRIL_FORMATION	37	0.31	1.16	0.231	0.714	1	852	tags=19%, list=4%, signal=20%
1168	GOMF_MHC_CLASS_II_PROTEIN_COMPLEX_BINDING	25	0.48	1.16	0.359	0.714	1	5301	tags=64%, list=27%, signal=87%
1169	GOBP_POSITIVE_REGULATION_OF_NITRIC_OXIDE_SYNTHASE_BIOSYNTHETIC_PROCESS	18	0.42	1.16	0.298	0.714	1	3209	tags=44%, list=16%, signal=53%
1170	GOMF_LOW_DENSITY_LIPOPROTEIN_PARTICLE_RECEPTOR_BINDING	23	0.37	1.16	0.261	0.714	1	3162	tags=30%, list=16%, signal=36%
1171	GOBP_INTRINSIC_APOPTOTIC_SIGNALING_PATHWAY	281	0.24	1.16	0.221	0.714	1	4023	tags=31%, list=20%, signal=38%
1172	HP_BILIARY_CIRRHOSIS	35	0.33	1.16	0.282	0.713	1	5237	tags=51%, list=27%, signal=70%
1173	GOMF_LIPID_TRANSPORTER_ACTIVITY	156	0.26	1.16	0.184	0.714	1	3588	tags=29%, list=18%, signal=35%
1174	GOMF_MONOVALENT_CATION_PROTON_ANTIPORTER_ACTIVITY	29	0.34	1.16	0.26	0.714	1	4664	tags=52%, list=24%, signal=68%
1175	GOBP_SECONDARY_ALCOHOL_METABOLIC_PROCESS	142	0.28	1.16	0.233	0.713	1	3745	tags=30%, list=19%, signal=37%
1176	GOBP_RESPONSE_TO_PEPTIDE_HORMONE	407	0.25	1.15	0.22	0.714	1	3114	tags=25%, list=16%, signal=29%
1177	GOBP_PROTEIN_LOCALIZATION_TO_GOLGI_APPARATUS	29	0.36	1.15	0.296	0.713	1	1450	tags=28%, list=7%, signal=30%
1178	GOBP_HYDROGEN_PEROXIDE_CATABOLIC_PROCESS	30	0.35	1.15	0.299	0.714	1	4679	tags=50%, list=24%, signal=65%
1179	GOBP_NEGATIVE_REGULATION_OF_LYMPHOCYTE_APOPTOTIC_PROCESS	36	0.34	1.15	0.274	0.714	1	4402	tags=47%, list=22%, signal=61%
1180	GOBP_INTEGRATED_STRESS_RESPONSE_SIGNALING	40	0.34	1.15	0.247	0.714	1	3790	tags=25%, list=19%, signal=31%
1181	GOBP_REGULATION_OF_PROTEIN_TYROSINE_KINASE_ACTIVITY	91	0.29	1.15	0.246	0.714	1	2965	tags=26%, list=15%, signal=31%
1182	HP_NEUROFIBRILLARY_TANGLES	21	0.38	1.15	0.281	0.714	1	5454	tags=67%, list=28%, signal=92%
1183	GOMF_NUCLEOTIDE_RECEPTOR_ACTIVITY	21	0.43	1.15	0.336	0.714	1	2561	tags=38%, list=13%, signal=44%
1184	GOBP_POSITIVE_REGULATION_OF_VASOCONSTRICTION	32	0.35	1.15	0.232	0.714	1	2209	tags=28%, list=11%, signal=32%
1185	GOBP_REGULATION_OF_ACTIN_FILAMENT_LENGTH	150	0.27	1.15	0.249	0.714	1	2854	tags=29%, list=14%, signal=33%
1186	GOBP_NEGATIVE_REGULATION_OF_CELL_ADHESION	279	0.28	1.15	0.276	0.714	1	3410	tags=26%, list=17%, signal=31%
1187	GOBP_ENERGY_HOMEOSTASIS	43	0.32	1.15	0.267	0.714	1	1244	tags=19%, list=6%, signal=20%
1188	GOCC_AZUROPHIL_GRANULE_LUMEN	88	0.31	1.15	0.268	0.715	1	4866	tags=42%, list=25%, signal=56%
1189	GOBP_NEGATIVE_REGULATION_OF_ENDOCYTOSIS	51	0.31	1.15	0.261	0.716	1	2965	tags=25%, list=15%, signal=30%
1190	GOBP_GLUCOSE_METABOLIC_PROCESS	177	0.26	1.15	0.214	0.716	1	2844	tags=23%, list=14%, signal=27%
1191	GOBP_NEGATIVE_REGULATION_OF_INFLAMMATORY_RESPONSE_TO_ANTIGENIC_STIMULUS	27	0.36	1.15	0.276	0.716	1	3210	tags=41%, list=16%, signal=49%
1192	GOMF_INTRAMEMBRANE_LIPID_TRANSPORTER_ACTIVITY	41	0.34	1.15	0.31	0.715	1	3822	tags=41%, list=19%, signal=51%
1193	GOBP_CELL_CELL_ADHESION_MEDIATED_BY_INTEGRIN	16	0.47	1.15	0.343	0.715	1	1671	tags=31%, list=8%, signal=34%
1194	GOBP_INTERMEMBRANE_LIPID_TRANSFER	46	0.3	1.15	0.249	0.714	1	2300	tags=24%, list=12%, signal=27%
1195	GOMF_LIPID_TRANSFER_ACTIVITY	46	0.3	1.15	0.249	0.713	1	2300	tags=24%, list=12%, signal=27%
1196	GOBP_MAMMARY_GLAND_EPITHELIUM_DEVELOPMENT	69	0.28	1.15	0.264	0.713	1	2901	tags=29%, list=15%, signal=34%
1197	GOCC_NUCLEAR_OUTER_MEMBRANE	29	0.34	1.15	0.251	0.713	1	2527	tags=28%, list=13%, signal=32%
1198	GOBP_REGULATION_OF_JUN_KINASE_ACTIVITY	60	0.3	1.15	0.257	0.713	1	3906	tags=38%, list=20%, signal=48%
1199	GOBP_ENDOSOME_TO_LYSOSOME_TRANSPORT_VIA_MULTIVESICULAR_BODY_SORTING_PATHWAY	17	0.39	1.15	0.272	0.713	1	4718	tags=35%, list=24%, signal=46%
1200	HP_HORIZONTAL_EYEBROW	29	0.39	1.15	0.339	0.716	1	1735	tags=24%, list=9%, signal=26%
1201	GOMF_CHEMOKINE_RECEPTOR_BINDING	64	0.35	1.15	0.282	0.717	1	3710	tags=33%, list=19%, signal=40%
1202	GOBP_RESPONSE_TO_ACTIVITY	67	0.28	1.15	0.228	0.717	1	3245	tags=28%, list=16%, signal=34%
1203	HP_ABNORMAL_SERUM_INTERFERON_LEVEL	22	0.44	1.15	0.321	0.718	1	4253	tags=45%, list=22%, signal=58%
1204	HP_ANHIDROSIS	29	0.33	1.15	0.243	0.718	1	2974	tags=31%, list=15%, signal=36%
1205	GOBP_CALCIUM_MEDIATED_SIGNALING_USING_INTRACELLULAR_CALCIUM_SOURCE	20	0.35	1.15	0.281	0.718	1	3980	tags=40%, list=20%, signal=50%
1206	GOBP_RECEPTOR_MEDIATED_ENDOCYTOSIS	252	0.26	1.15	0.238	0.719	1	3017	tags=24%, list=15%, signal=28%
1207	GOBP_PROTEIN_ADP_RIBOSYLATION	35	0.33	1.15	0.279	0.719	1	1184	tags=26%, list=6%, signal=27%
1208	GOBP_LONG_TERM_MEMORY	36	0.33	1.15	0.282	0.719	1	1713	tags=19%, list=9%, signal=21%
1209	GOBP_ACTIN_POLYMERIZATION_OR_DEPOLYMERIZATION	186	0.26	1.15	0.254	0.719	1	2866	tags=27%, list=15%, signal=32%
1210	GOBP_NEGATIVE_REGULATION_OF_SUPRAMOLECULAR_FIBER_ORGANIZATION	149	0.26	1.15	0.249	0.718	1	2733	tags=24%, list=14%, signal=28%
1211	GOBP_CELLULAR_RESPONSE_TO_PEPTIDE_HORMONE_STIMULUS	295	0.26	1.15	0.227	0.718	1	3323	tags=26%, list=17%, signal=31%
1212	HP_PERIVENTRICULAR_WHITE_MATTER_HYPERINTENSITIES	15	0.4	1.15	0.267	0.718	1	2847	tags=40%, list=14%, signal=47%
1213	GOBP_ENDOSOME_TO_LYSOSOME_TRANSPORT	72	0.29	1.15	0.249	0.717	1	4427	tags=32%, list=22%, signal=41%
1214	GOBP_GOLGI_TO_ENDOSOME_TRANSPORT	15	0.43	1.15	0.337	0.717	1	3327	tags=40%, list=17%, signal=48%
1215	HP_ANGIOFIBROMAS	24	0.35	1.15	0.278	0.717	1	1469	tags=21%, list=7%, signal=22%
1216	GOBP_XENOBIOTIC_TRANSPORT	43	0.31	1.14	0.249	0.717	1	2536	tags=28%, list=13%, signal=32%
1217	HP_ANTINUCLEAR_ANTIBODY_POSITIVITY	39	0.4	1.14	0.324	0.716	1	2373	tags=31%, list=12%, signal=35%
1218	GOBP_POSITIVE_REGULATION_OF_CALCIUM_MEDIATED_SIGNALING	40	0.33	1.14	0.275	0.716	1	2277	tags=25%, list=12%, signal=28%
1219	HP_PLEURAL_EFFUSION	70	0.32	1.14	0.284	0.716	1	2029	tags=21%, list=10%, signal=24%
1220	GOBP_REGULATION_OF_MITOCHONDRIAL_MEMBRANE_POTENTIAL	62	0.29	1.14	0.267	0.716	1	4216	tags=40%, list=21%, signal=51%
1221	GOBP_THIOESTER_BIOSYNTHETIC_PROCESS	42	0.32	1.14	0.255	0.716	1	4739	tags=45%, list=24%, signal=59%
1222	GOCC_CHITOSOME	20	0.36	1.14	0.283	0.716	1	2675	tags=25%, list=14%, signal=29%
1223	HP_COLORECTAL_POLYPOSIS	22	0.36	1.14	0.293	0.717	1	4143	tags=36%, list=21%, signal=46%
1224	GOBP_PHOSPHATIDYLCHOLINE_BIOSYNTHETIC_PROCESS	28	0.33	1.14	0.258	0.716	1	5431	tags=57%, list=27%, signal=79%
1225	GOBP_PHOSPHATIDYLSERINE_METABOLIC_PROCESS	25	0.36	1.14	0.283	0.716	1	4492	tags=36%, list=23%, signal=47%
1226	GOBP_CELLULAR_EXTRAVASATION	72	0.33	1.14	0.302	0.717	1	4353	tags=43%, list=22%, signal=55%
1227	GOBP_MEMBRANE_LIPID_CATABOLIC_PROCESS	36	0.33	1.14	0.272	0.717	1	4674	tags=44%, list=24%, signal=58%
1228	GOBP_T_CELL_RECEPTOR_SIGNALING_PATHWAY	127	0.33	1.14	0.308	0.717	1	5161	tags=51%, list=26%, signal=69%
1229	GOBP_POSITIVE_REGULATION_OF_VASCULAR_ENDOTHELIAL_GROWTH_FACTOR_PRODUCTION	28	0.37	1.14	0.302	0.716	1	4725	tags=39%, list=24%, signal=52%
1230	HP_FREQUENT_FALLS	102	0.27	1.14	0.237	0.717	1	3599	tags=32%, list=18%, signal=39%
1231	GOBP_REGULATION_OF_LIPID_TRANSPORT	131	0.26	1.14	0.233	0.717	1	3015	tags=25%, list=15%, signal=30%
1232	GOBP_MONOSACCHARIDE_CATABOLIC_PROCESS	43	0.32	1.14	0.272	0.717	1	602	tags=14%, list=3%, signal=14%
1233	GOBP_SPHINGOSINE_1_PHOSPHATE_RECEPTOR_SIGNALING_PATHWAY	15	0.41	1.14	0.306	0.717	1	1324	tags=20%, list=7%, signal=21%
1234	GOBP_CHAPERONE_MEDIATED_AUTOPHAGY	16	0.38	1.14	0.271	0.717	1	3466	tags=44%, list=18%, signal=53%
1235	HP_SELECTIVE_TOOTH_AGENESIS	35	0.34	1.14	0.282	0.717	1	2816	tags=31%, list=14%, signal=37%
1236	GOMF_CYSTEINE_TYPE_ENDOPEPTIDASE_ACTIVITY	118	0.28	1.14	0.266	0.719	1	2351	tags=21%, list=12%, signal=24%
1237	GOBP_NEGATIVE_REGULATION_OF_ALPHA_BETA_T_CELL_PROLIFERATION	15	0.42	1.14	0.301	0.719	1	2555	tags=27%, list=13%, signal=31%
1238	GOCC_MULTIVESICULAR_BODY	59	0.29	1.14	0.256	0.72	1	1577	tags=19%, list=8%, signal=20%
1239	HP_RETINAL_HAMARTOMA	22	0.36	1.14	0.298	0.719	1	3199	tags=45%, list=16%, signal=54%
1240	GOBP_NEGATIVE_REGULATION_OF_T_CELL_MEDIATED_IMMUNITY	27	0.44	1.14	0.35	0.719	1	5111	tags=56%, list=26%, signal=75%
1241	GOBP_NEGATIVE_REGULATION_OF_LYMPHOCYTE_MEDIATED_IMMUNITY	56	0.39	1.14	0.328	0.719	1	5120	tags=50%, list=26%, signal=67%
1242	GOMF_LOW_DENSITY_LIPOPROTEIN_PARTICLE_RECEPTOR_ACTIVITY	15	0.42	1.14	0.321	0.719	1	2000	tags=33%, list=10%, signal=37%
1243	GOBP_NEGATIVE_REGULATION_OF_CHEMOKINE_PRODUCTION	21	0.38	1.14	0.306	0.718	1	3901	tags=43%, list=20%, signal=53%
1244	HP_RECURRENT_FEVER	65	0.31	1.14	0.282	0.718	1	4066	tags=38%, list=21%, signal=48%
1245	HP_11_PAIRS_OF_RIBS	36	0.34	1.14	0.315	0.72	1	1593	tags=25%, list=8%, signal=27%
1246	GOBP_RESPONSE_TO_MACROPHAGE_COLONY_STIMULATING_FACTOR	17	0.42	1.14	0.317	0.722	1	2901	tags=35%, list=15%, signal=41%
1247	GOBP_INTRINSIC_APOPTOTIC_SIGNALING_PATHWAY_IN_RESPONSE_TO_ENDOPLASMIC_RETICULUM_STRESS	59	0.31	1.14	0.295	0.722	1	4080	tags=34%, list=21%, signal=43%
1248	GOBP_MYELOID_DENDRITIC_CELL_ACTIVATION	29	0.4	1.14	0.33	0.722	1	3464	tags=38%, list=18%, signal=46%
1249	GOBP_MACROPHAGE_ACTIVATION_INVOLVED_IN_IMMUNE_RESPONSE	19	0.41	1.14	0.323	0.722	1	1965	tags=32%, list=10%, signal=35%
1250	GOCC_BRUSH_BORDER	100	0.28	1.14	0.254	0.722	1	1538	tags=17%, list=8%, signal=18%
1251	GOBP_REGULATION_OF_SIGNALING_RECEPTOR_ACTIVITY	155	0.26	1.14	0.248	0.721	1	2865	tags=25%, list=15%, signal=29%
1252	GOBP_CELLULAR_RESPONSE_TO_PEPTIDE	359	0.25	1.14	0.247	0.721	1	3437	tags=27%, list=17%, signal=32%
1253	GOBP_NADP_METABOLIC_PROCESS	41	0.32	1.14	0.266	0.721	1	1208	tags=20%, list=6%, signal=21%
1254	HP_STILLBIRTH	27	0.35	1.14	0.284	0.72	1	2883	tags=33%, list=15%, signal=39%
1255	GOBP_EPIBOLY	35	0.36	1.13	0.315	0.724	1	1969	tags=26%, list=10%, signal=29%
1256	GOMF_TRANSFERASE_ACTIVITY_TRANSFERRING_ALKYL_OR_ARYL_OTHER_THAN_METHYL_GROUPS	58	0.3	1.13	0.282	0.724	1	2704	tags=24%, list=14%, signal=28%
1257	GOBP_POSITIVE_REGULATION_OF_CHEMOTAXIS	142	0.3	1.13	0.308	0.724	1	2901	tags=25%, list=15%, signal=30%
1258	GOBP_RESPONSE_TO_INSULIN	259	0.26	1.13	0.252	0.724	1	3114	tags=27%, list=16%, signal=32%
1259	HP_DECREASED_NUMBER_OF_LARGE_PERIPHERAL_MYELINATED_NERVE_FIBERS	16	0.4	1.13	0.304	0.723	1	2541	tags=38%, list=13%, signal=43%
1260	GOBP_REGULATION_OF_PROTEIN_LOCALIZATION_TO_CELL_SURFACE	38	0.31	1.13	0.261	0.724	1	3327	tags=32%, list=17%, signal=38%
1261	GOMF_GLUTATHIONE_PEROXIDASE_ACTIVITY	21	0.4	1.13	0.329	0.724	1	4455	tags=48%, list=23%, signal=61%
1262	GOBP_EPITHELIAL_CELL_DEVELOPMENT	213	0.26	1.13	0.255	0.724	1	2427	tags=23%, list=12%, signal=25%
1263	GOCC_CONNEXIN_COMPLEX	21	0.35	1.13	0.275	0.725	1	281	tags=14%, list=1%, signal=14%
1264	GOBP_TIGHT_JUNCTION_ORGANIZATION	76	0.28	1.13	0.253	0.726	1	2009	tags=21%, list=10%, signal=23%
1265	GOCC_CORTICAL_ACTIN_CYTOSKELETON	78	0.29	1.13	0.307	0.726	1	2680	tags=29%, list=14%, signal=34%
1266	GOBP_POSITIVE_REGULATION_OF_RECEPTOR_MEDIATED_ENDOCYTOSIS	52	0.3	1.13	0.261	0.726	1	3017	tags=25%, list=15%, signal=29%
1267	GOMF_MHC_CLASS_I_PROTEIN_BINDING	19	0.46	1.13	0.351	0.726	1	4771	tags=58%, list=24%, signal=76%
1268	GOMF_CYTOKINE_ACTIVITY	231	0.27	1.13	0.254	0.726	1	3334	tags=25%, list=17%, signal=30%
1269	GOBP_T_CELL_HOMEOSTASIS	42	0.33	1.13	0.294	0.726	1	1504	tags=19%, list=8%, signal=21%
1270	HP_JOINT_SWELLING	51	0.33	1.13	0.292	0.725	1	2260	tags=29%, list=11%, signal=33%
1271	GOBP_POSITIVE_REGULATION_OF_HEMOPOIESIS	182	0.28	1.13	0.3	0.725	1	2983	tags=27%, list=15%, signal=32%
1272	GOBP_NEGATIVE_REGULATION_OF_IMMUNE_SYSTEM_PROCESS	418	0.28	1.13	0.293	0.726	1	3479	tags=28%, list=18%, signal=34%
1273	GOBP_T_CELL_SELECTION	51	0.38	1.13	0.362	0.726	1	5155	tags=43%, list=26%, signal=58%
1274	HP_INCREASED_CIRCULATING_ANTIBODY_LEVEL	95	0.32	1.13	0.318	0.726	1	3058	tags=33%, list=15%, signal=38%
1275	HP_DYSURIA	16	0.38	1.13	0.283	0.726	1	4880	tags=56%, list=25%, signal=75%
1276	GOBP_REGULATION_OF_CYTOPLASMIC_TRANSPORT	25	0.36	1.13	0.316	0.728	1	2170	tags=24%, list=11%, signal=27%
1277	GOBP_AUDITORY_RECEPTOR_CELL_MORPHOGENESIS	17	0.38	1.13	0.294	0.728	1	4075	tags=41%, list=21%, signal=52%
1278	GOMF_OLIGOSACCHARIDE_BINDING	15	0.4	1.13	0.297	0.727	1	5223	tags=67%, list=26%, signal=91%
1279	GOBP_POSITIVE_REGULATION_OF_RESPONSE_TO_CYTOKINE_STIMULUS	62	0.32	1.13	0.317	0.728	1	4105	tags=42%, list=21%, signal=53%
1280	GOBP_RESPONSE_TO_NICOTINE	49	0.28	1.13	0.241	0.728	1	2734	tags=24%, list=14%, signal=28%
1281	GOBP_RENAL_SODIUM_EXCRETION	21	0.35	1.13	0.31	0.729	1	2209	tags=24%, list=11%, signal=27%
1282	HP_SPARSE_BODY_HAIR	58	0.28	1.13	0.249	0.728	1	2623	tags=28%, list=13%, signal=32%
1283	GOBP_VITAMIN_METABOLIC_PROCESS	106	0.25	1.13	0.237	0.728	1	3570	tags=31%, list=18%, signal=38%
1284	GOBP_CELLULAR_CARBOHYDRATE_METABOLIC_PROCESS	275	0.25	1.13	0.263	0.728	1	2736	tags=23%, list=14%, signal=26%
1285	GOBP_INTERLEUKIN_10_PRODUCTION	58	0.36	1.13	0.364	0.727	1	3209	tags=28%, list=16%, signal=33%
1286	GOBP_FIBROBLAST_MIGRATION	52	0.31	1.13	0.296	0.728	1	3100	tags=33%, list=16%, signal=39%
1287	GOBP_VACUOLAR_LOCALIZATION	81	0.29	1.13	0.29	0.728	1	4319	tags=38%, list=22%, signal=49%
1288	HP_ECZEMA	137	0.28	1.13	0.307	0.728	1	4335	tags=34%, list=22%, signal=44%
1289	HP_KERATOSIS_PILARIS	27	0.35	1.12	0.313	0.728	1	721	tags=19%, list=4%, signal=19%
1290	HP_PHOTOPHOBIA	233	0.24	1.12	0.237	0.728	1	2870	tags=21%, list=15%, signal=25%
1291	GOMF_G_PROTEIN_ACTIVITY	40	0.32	1.12	0.277	0.727	1	2892	tags=28%, list=15%, signal=32%
1292	GOBP_REGULATION_OF_KIDNEY_DEVELOPMENT	33	0.34	1.12	0.285	0.728	1	0	tags=3%, list=0%, signal=3%
1293	GOMF_CYSTEINE_TYPE_ENDOPEPTIDASE_INHIBITOR_ACTIVITY_INVOLVED_IN_APOPTOTIC_PROCESS	22	0.35	1.12	0.267	0.728	1	4312	tags=36%, list=22%, signal=46%
1294	GOBP_NEGATIVE_REGULATION_OF_RESPONSE_TO_CYTOKINE_STIMULUS	74	0.29	1.12	0.287	0.729	1	3612	tags=34%, list=18%, signal=41%
1295	GOBP_NEGATIVE_REGULATION_OF_KERATINOCYTE_PROLIFERATION	23	0.35	1.12	0.319	0.728	1	1334	tags=22%, list=7%, signal=23%
1296	HP_MYOGLOBINURIA	27	0.34	1.12	0.296	0.728	1	1938	tags=26%, list=10%, signal=29%
1297	GOBP_PROTEIN_KINASE_B_SIGNALING	185	0.25	1.12	0.238	0.728	1	2927	tags=26%, list=15%, signal=30%
1298	HP_HYPOALBUMINEMIA	93	0.27	1.12	0.278	0.728	1	3445	tags=31%, list=17%, signal=38%
1299	GOBP_REGULATION_OF_SYSTEMIC_ARTERIAL_BLOOD_PRESSURE_BY_HORMONE	39	0.33	1.12	0.308	0.729	1	2209	tags=28%, list=11%, signal=32%
1300	GOBP_REGULATION_OF_MYELOID_LEUKOCYTE_DIFFERENTIATION	117	0.28	1.12	0.281	0.731	1	3315	tags=27%, list=17%, signal=33%
1301	HP_ABNORMAL_CSF_PROTEIN_LEVEL	51	0.29	1.12	0.261	0.732	1	2541	tags=25%, list=13%, signal=29%
1302	GOBP_NEGATIVE_REGULATION_OF_EPITHELIAL_CELL_MIGRATION	65	0.3	1.12	0.294	0.732	1	2946	tags=26%, list=15%, signal=31%
1303	HP_STROKE_LIKE_EPISODE	20	0.41	1.12	0.336	0.733	1	5887	tags=55%, list=30%, signal=78%
1304	GOBP_ANOIKIS	34	0.34	1.12	0.32	0.732	1	1755	tags=24%, list=9%, signal=26%
1305	HP_ESOPHAGEAL_STENOSIS	25	0.33	1.12	0.287	0.732	1	2623	tags=32%, list=13%, signal=37%
1306	HP_DEATH_IN_CHILDHOOD	52	0.29	1.12	0.278	0.734	1	2374	tags=25%, list=12%, signal=28%
1307	GOBP_REGULATION_OF_CHOLESTEROL_BIOSYNTHETIC_PROCESS	19	0.37	1.12	0.298	0.735	1	2706	tags=37%, list=14%, signal=43%
1308	GOCC_SNARE_COMPLEX	48	0.3	1.12	0.301	0.736	1	1652	tags=17%, list=8%, signal=18%
1309	GOCC_MHC_CLASS_II_PROTEIN_COMPLEX	15	0.62	1.12	0.434	0.736	1	5301	tags=73%, list=27%, signal=100%
1310	HP_PERICARDITIS	36	0.39	1.12	0.349	0.735	1	2863	tags=31%, list=14%, signal=36%
1311	GOBP_MYELOID_LEUKOCYTE_DIFFERENTIATION	213	0.27	1.12	0.289	0.74	1	3644	tags=29%, list=18%, signal=35%
1312	GOBP_LABYRINTHINE_LAYER_MORPHOGENESIS	21	0.36	1.12	0.328	0.741	1	2792	tags=38%, list=14%, signal=44%
1313	GOBP_NEGATIVE_REGULATION_OF_LEUKOCYTE_MEDIATED_IMMUNITY	68	0.37	1.11	0.365	0.742	1	5120	tags=47%, list=26%, signal=63%
1314	HP_UPPER_AIRWAY_OBSTRUCTION	18	0.35	1.11	0.321	0.744	1	2792	tags=33%, list=14%, signal=39%
1315	GOBP_POSITIVE_REGULATION_OF_INTRINSIC_APOPTOTIC_SIGNALING_PATHWAY	55	0.28	1.11	0.3	0.744	1	3842	tags=38%, list=19%, signal=47%
1316	GOBP_POLYSACCHARIDE_METABOLIC_PROCESS	102	0.27	1.11	0.293	0.744	1	3862	tags=33%, list=20%, signal=41%
1317	GOMF_R_SMAD_BINDING	24	0.36	1.11	0.346	0.744	1	890	tags=17%, list=5%, signal=17%
1318	GOBP_PEPTIDYL_TYROSINE_MODIFICATION	369	0.25	1.11	0.254	0.744	1	2991	tags=24%, list=15%, signal=27%
1319	GOBP_NEGATIVE_REGULATION_OF_LIPID_TRANSPORT	28	0.32	1.11	0.302	0.747	1	2121	tags=25%, list=11%, signal=28%
1320	GOBP_MACROAUTOPHAGY	303	0.26	1.11	0.32	0.747	1	3226	tags=27%, list=16%, signal=31%
1321	GOBP_THIOESTER_METABOLIC_PROCESS	89	0.27	1.11	0.318	0.746	1	4190	tags=35%, list=21%, signal=44%
1322	HP_IMPAIRED_TACTILE_SENSATION	25	0.36	1.11	0.312	0.746	1	576	tags=16%, list=3%, signal=16%
1323	GOMF_MONOCARBOXYLIC_ACID_TRANSMEMBRANE_TRANSPORTER_ACTIVITY	59	0.28	1.11	0.263	0.746	1	2174	tags=19%, list=11%, signal=21%
1324	GOBP_CARBOHYDRATE_CATABOLIC_PROCESS	148	0.26	1.11	0.289	0.746	1	2734	tags=21%, list=14%, signal=24%
1325	GOBP_ANION_HOMEOSTASIS	49	0.29	1.11	0.254	0.747	1	1934	tags=24%, list=10%, signal=27%
1326	GOMF_NADPLUS_BINDING	18	0.36	1.11	0.307	0.746	1	3114	tags=44%, list=16%, signal=53%
1327	GOBP_REGULATION_OF_T_CELL_ACTIVATION	363	0.28	1.11	0.343	0.746	1	4334	tags=37%, list=22%, signal=46%
1328	HP_PATHOLOGIC_FRACTURE	52	0.29	1.11	0.286	0.746	1	2567	tags=27%, list=13%, signal=31%
1329	GOCC_CELL_LEADING_EDGE	410	0.26	1.11	0.33	0.747	1	3338	tags=30%, list=17%, signal=35%
1330	GOBP_RESPONSE_TO_PEPTIDE	489	0.24	1.11	0.261	0.748	1	3437	tags=27%, list=17%, signal=32%
1331	GOCC_PSEUDOPODIUM	18	0.37	1.11	0.313	0.749	1	1652	tags=22%, list=8%, signal=24%
1332	GOBP_NUCLEOTIDE_PHOSPHORYLATION	99	0.26	1.11	0.28	0.749	1	1675	tags=15%, list=8%, signal=16%
1333	GOBP_REGULATION_OF_MORPHOGENESIS_OF_A_BRANCHING_STRUCTURE	51	0.3	1.11	0.304	0.749	1	11	tags=4%, list=0%, signal=4%
1334	GOMF_PHOSPHATIDYLINOSITOL_3_4_BISPHOSPHATE_BINDING	28	0.34	1.11	0.31	0.749	1	3584	tags=32%, list=18%, signal=39%
1335	HP_ABNORMALITY_OF_THE_LYMPH_NODES	207	0.3	1.11	0.339	0.75	1	4093	tags=35%, list=21%, signal=43%
1336	GOBP_FATTY_ACYL_COA_BIOSYNTHETIC_PROCESS	22	0.34	1.11	0.304	0.75	1	561	tags=14%, list=3%, signal=14%
1337	GOBP_PURINE_DEOXYRIBONUCLEOTIDE_METABOLIC_PROCESS	17	0.37	1.11	0.306	0.75	1	3884	tags=41%, list=20%, signal=51%
1338	GOMF_MANNOSIDASE_ACTIVITY	15	0.41	1.11	0.329	0.749	1	5502	tags=60%, list=28%, signal=83%
1339	HP_CORNEAL_ULCERATION	19	0.36	1.11	0.325	0.749	1	2792	tags=26%, list=14%, signal=31%
1340	GOMF_PHOSPHOTYROSINE_RESIDUE_BINDING	46	0.33	1.11	0.324	0.748	1	5319	tags=52%, list=27%, signal=71%
1341	HP_EXERCISE_INDUCED_MYALGIA	28	0.33	1.11	0.312	0.748	1	2699	tags=29%, list=14%, signal=33%
1342	HP_ABNORMAL_CIRCULATING_CHOLESTEROL_CONCENTRATION	109	0.28	1.11	0.297	0.748	1	3655	tags=30%, list=19%, signal=37%
1343	HP_AUTOIMMUNE_ANTIBODY_POSITIVITY	69	0.35	1.11	0.356	0.748	1	3459	tags=36%, list=18%, signal=44%
1344	GOBP_STEROID_BIOSYNTHETIC_PROCESS	171	0.25	1.11	0.298	0.748	1	2719	tags=21%, list=14%, signal=24%
1345	GOBP_FC_RECEPTOR_MEDIATED_STIMULATORY_SIGNALING_PATHWAY	32	0.36	1.11	0.346	0.749	1	3591	tags=34%, list=18%, signal=42%
1346	GOBP_POSITIVE_REGULATION_OF_SUPRAMOLECULAR_FIBER_ORGANIZATION	168	0.25	1.1	0.295	0.75	1	2866	tags=27%, list=15%, signal=31%
1347	GOBP_CARBOHYDRATE_TRANSPORT	144	0.25	1.1	0.28	0.752	1	2933	tags=22%, list=15%, signal=25%
1348	GOBP_SULFUR_COMPOUND_BIOSYNTHETIC_PROCESS	140	0.25	1.1	0.297	0.754	1	3744	tags=31%, list=19%, signal=39%
1349	GOBP_CELL_DEATH_IN_RESPONSE_TO_OXIDATIVE_STRESS	88	0.26	1.1	0.271	0.753	1	3084	tags=32%, list=16%, signal=38%
1350	GOCC_ACTIN_CYTOSKELETON	481	0.24	1.1	0.298	0.754	1	3210	tags=28%, list=16%, signal=32%
1351	HP_CHRONIC_INFECTION	23	0.36	1.1	0.346	0.754	1	1459	tags=26%, list=7%, signal=28%
1352	HP_BONE_MARROW_HYPERCELLULARITY	29	0.34	1.1	0.341	0.753	1	3365	tags=38%, list=17%, signal=46%
1353	GOBP_NEGATIVE_REGULATION_OF_LEUKOCYTE_APOPTOTIC_PROCESS	53	0.32	1.1	0.33	0.753	1	4402	tags=42%, list=22%, signal=53%
1354	GOBP_PROTON_TRANSMEMBRANE_TRANSPORT	136	0.25	1.1	0.278	0.753	1	3163	tags=25%, list=16%, signal=30%
1355	HP_ANKYLOBLEPHARON	15	0.39	1.1	0.351	0.752	1	2092	tags=20%, list=11%, signal=22%
1356	GOBP_COPPER_ION_TRANSPORT	16	0.38	1.1	0.328	0.752	1	3190	tags=38%, list=16%, signal=45%
1357	GOBP_EXOCYTOSIS	356	0.24	1.1	0.27	0.753	1	2926	tags=22%, list=15%, signal=25%
1358	GOBP_REGULATION_OF_MONOOXYGENASE_ACTIVITY	49	0.3	1.1	0.31	0.752	1	3283	tags=29%, list=17%, signal=34%
1359	GOBP_DICARBOXYLIC_ACID_CATABOLIC_PROCESS	18	0.36	1.1	0.345	0.753	1	3569	tags=39%, list=18%, signal=47%
1360	GOBP_POSITIVE_REGULATION_OF_TYPE_I_INTERFERON_PRODUCTION	59	0.32	1.1	0.362	0.752	1	2598	tags=29%, list=13%, signal=33%
1361	GOBP_REGULATION_OF_LIPASE_ACTIVITY	87	0.29	1.1	0.311	0.752	1	2897	tags=30%, list=15%, signal=35%
1362	GOBP_CELLULAR_MONOVALENT_INORGANIC_CATION_HOMEOSTASIS	112	0.26	1.1	0.293	0.752	1	3145	tags=29%, list=16%, signal=34%
1363	GOMF_NADPLUS_NUCLEOSIDASE_ACTIVITY	16	0.43	1.1	0.359	0.751	1	3860	tags=50%, list=20%, signal=62%
1364	HP_AGENESIS_OF_INCISOR	26	0.35	1.1	0.309	0.751	1	2816	tags=35%, list=14%, signal=40%
1365	GOBP_STEROL_TRANSPORT	116	0.26	1.1	0.278	0.751	1	2672	tags=22%, list=14%, signal=25%
1366	GOBP_REGULATION_OF_DEPHOSPHORYLATION	127	0.26	1.1	0.303	0.75	1	2983	tags=22%, list=15%, signal=26%
1367	GOBP_NEGATIVE_REGULATION_OF_TOLL_LIKE_RECEPTOR_SIGNALING_PATHWAY	34	0.35	1.1	0.347	0.75	1	3694	tags=38%, list=19%, signal=47%
1368	HP_FOCAL_AWARE_SEIZURE	25	0.32	1.1	0.296	0.751	1	448	tags=12%, list=2%, signal=12%
1369	GOBP_REGULATION_OF_STEROID_HORMONE_BIOSYNTHETIC_PROCESS	16	0.39	1.1	0.34	0.75	1	2292	tags=25%, list=12%, signal=28%
1370	GOBP_RENAL_ABSORPTION	29	0.32	1.1	0.335	0.751	1	1431	tags=24%, list=7%, signal=26%
1371	GOMF_FLAVIN_ADENINE_DINUCLEOTIDE_BINDING	84	0.28	1.1	0.318	0.751	1	2797	tags=26%, list=14%, signal=30%
1372	GOBP_UBIQUINONE_METABOLIC_PROCESS	17	0.4	1.1	0.366	0.751	1	2464	tags=41%, list=12%, signal=47%
1373	GOBP_POSITIVE_REGULATION_OF_REGULATED_SECRETORY_PATHWAY	51	0.28	1.1	0.297	0.75	1	4183	tags=39%, list=21%, signal=50%
1374	GOBP_RIG_I_SIGNALING_PATHWAY	25	0.37	1.1	0.343	0.75	1	3870	tags=52%, list=20%, signal=65%
1375	GOBP_CALCIUM_INDEPENDENT_CELL_CELL_ADHESION_VIA_PLASMA_MEMBRANE_CELL_ADHESION_MOLECULES	23	0.34	1.1	0.307	0.75	1	2336	tags=26%, list=12%, signal=30%
1376	GOBP_NEGATIVE_REGULATION_OF_CELL_SUBSTRATE_ADHESION	58	0.29	1.1	0.321	0.75	1	1469	tags=10%, list=7%, signal=11%
1377	HP_HIP_OSTEOARTHRITIS	17	0.4	1.1	0.363	0.75	1	1562	tags=29%, list=8%, signal=32%
1378	GOBP_PROTEIN_CATABOLIC_PROCESS_IN_THE_VACUOLE	21	0.36	1.1	0.33	0.749	1	3134	tags=38%, list=16%, signal=45%
1379	HP_ABNORMAL_SALIVARY_GLAND_MORPHOLOGY	19	0.37	1.1	0.331	0.751	1	2792	tags=42%, list=14%, signal=49%
1380	GOBP_OLIGOSACCHARIDE_LIPID_INTERMEDIATE_BIOSYNTHETIC_PROCESS	19	0.4	1.1	0.375	0.751	1	1477	tags=21%, list=7%, signal=23%
1381	GOBP_ANTIMICROBIAL_HUMORAL_RESPONSE	109	0.29	1.1	0.282	0.75	1	4536	tags=40%, list=23%, signal=52%
1382	HP_PREMATURE_SKIN_WRINKLING	62	0.29	1.1	0.3	0.75	1	2903	tags=26%, list=15%, signal=30%
1383	GOBP_REGULATION_OF_BLOOD_PRESSURE	186	0.26	1.1	0.31	0.75	1	2266	tags=22%, list=11%, signal=24%
1384	GOMF_ACTIN_BINDING	427	0.25	1.1	0.287	0.75	1	2690	tags=25%, list=14%, signal=28%
1385	GOMF_PROTEIN_SELF_ASSOCIATION	67	0.28	1.1	0.33	0.75	1	2347	tags=24%, list=12%, signal=27%
1386	GOBP_TRANSEPITHELIAL_TRANSPORT	33	0.32	1.1	0.348	0.75	1	1612	tags=18%, list=8%, signal=20%
1387	HP_BOWING_OF_THE_ARM	28	0.33	1.1	0.302	0.749	1	1724	tags=21%, list=9%, signal=23%
1388	GOCC_CLATHRIN_COAT	43	0.3	1.1	0.343	0.75	1	4696	tags=40%, list=24%, signal=52%
1389	GOBP_POSITIVE_REGULATION_OF_STRESS_FIBER_ASSEMBLY	50	0.31	1.1	0.344	0.75	1	2690	tags=28%, list=14%, signal=32%
1390	GOBP_S_ADENOSYLMETHIONINE_METABOLIC_PROCESS	16	0.39	1.1	0.358	0.75	1	2724	tags=31%, list=14%, signal=36%
1391	HP_DISSEMINATED_INTRAVASCULAR_COAGULATION	26	0.35	1.1	0.338	0.751	1	1472	tags=23%, list=7%, signal=25%
1392	HP_WHITE_HAIR	20	0.34	1.09	0.317	0.751	1	3929	tags=35%, list=20%, signal=44%
1393	GOBP_VIRION_ASSEMBLY	36	0.31	1.09	0.316	0.75	1	962	tags=14%, list=5%, signal=15%
1394	GOBP_GLYCOSPHINGOLIPID_METABOLIC_PROCESS	60	0.29	1.09	0.288	0.751	1	3604	tags=37%, list=18%, signal=45%
1395	GOBP_CELLULAR_ANION_HOMEOSTASIS	20	0.34	1.09	0.334	0.752	1	1671	tags=25%, list=8%, signal=27%
1396	GOBP_ENDOCYTIC_RECYCLING	74	0.3	1.09	0.338	0.751	1	2781	tags=24%, list=14%, signal=28%
1397	HP_OSTEOMYELITIS	54	0.31	1.09	0.333	0.751	1	4417	tags=41%, list=22%, signal=52%
1398	GOBP_PROTEIN_MATURATION	321	0.22	1.09	0.269	0.751	1	2996	tags=21%, list=15%, signal=25%
1399	HP_HYPEROSTOSIS	53	0.3	1.09	0.315	0.751	1	3088	tags=30%, list=16%, signal=36%
1400	GOBP_FATTY_ACID_CATABOLIC_PROCESS	99	0.28	1.09	0.318	0.751	1	3917	tags=32%, list=20%, signal=40%
1401	GOBP_ORGANELLE_DISASSEMBLY	127	0.26	1.09	0.305	0.752	1	3105	tags=24%, list=16%, signal=28%
1402	GOBP_POSITIVE_REGULATION_OF_PROTEIN_KINASE_B_SIGNALING	106	0.27	1.09	0.328	0.752	1	2336	tags=24%, list=12%, signal=27%
1403	GOBP_POSITIVE_REGULATION_OF_PROTEIN_CONTAINING_COMPLEX_ASSEMBLY	180	0.25	1.09	0.317	0.752	1	1969	tags=21%, list=10%, signal=23%
1404	GOBP_LIPOSACCHARIDE_METABOLIC_PROCESS	102	0.26	1.09	0.294	0.753	1	3691	tags=34%, list=19%, signal=42%
1405	HP_OCULAR_PAIN	19	0.37	1.09	0.367	0.753	1	2982	tags=37%, list=15%, signal=43%
1406	GOBP_NEGATIVE_REGULATION_OF_MITOCHONDRION_ORGANIZATION	50	0.29	1.09	0.314	0.753	1	3890	tags=36%, list=20%, signal=45%
1407	GOMF_STRUCTURAL_CONSTITUENT_OF_CYTOSKELETON	102	0.26	1.09	0.301	0.758	1	2774	tags=26%, list=14%, signal=31%
1408	GOBP_PROTEIN_REFOLDING	26	0.34	1.09	0.338	0.757	1	2235	tags=31%, list=11%, signal=35%
1409	GOBP_ETHER_METABOLIC_PROCESS	23	0.33	1.09	0.349	0.757	1	3130	tags=30%, list=16%, signal=36%
1410	GOBP_POSITIVE_REGULATION_OF_TRANSLATIONAL_INITIATION	31	0.34	1.09	0.341	0.757	1	2897	tags=29%, list=15%, signal=34%
1411	HP_VENTRICULAR_PREEXCITATION	25	0.4	1.09	0.387	0.757	1	939	tags=16%, list=5%, signal=17%
1412	GOBP_ACTIN_FILAMENT_DEPOLYMERIZATION	54	0.3	1.09	0.332	0.76	1	2586	tags=28%, list=13%, signal=32%
1413	GOBP_NUCLEOSIDE_DIPHOSPHATE_METABOLIC_PROCESS	129	0.25	1.09	0.306	0.76	1	3038	tags=22%, list=15%, signal=25%
1414	GOMF_METAL_CATION_MONOATOMIC_CATION_ANTIPORTER_ACTIVITY	32	0.31	1.09	0.302	0.759	1	3909	tags=41%, list=20%, signal=51%
1415	GOBP_RIBONUCLEOSIDE_DIPHOSPHATE_METABOLIC_PROCESS	112	0.26	1.09	0.353	0.759	1	3038	tags=23%, list=15%, signal=27%
1416	GOBP_NEGATIVE_REGULATION_OF_EXTRINSIC_APOPTOTIC_SIGNALING_PATHWAY_VIA_DEATH_DOMAIN_RECEPTORS	29	0.32	1.09	0.322	0.759	1	2903	tags=31%, list=15%, signal=36%
1417	HP_ABNORMALITY_OF_HAIR_TEXTURE	159	0.26	1.09	0.339	0.76	1	2606	tags=19%, list=13%, signal=22%
1418	GOBP_SEQUESTERING_OF_METAL_ION	25	0.36	1.09	0.343	0.761	1	2783	tags=28%, list=14%, signal=33%
1419	GOCC_ENDOCYTIC_VESICLE_LUMEN	23	0.34	1.09	0.335	0.761	1	5215	tags=48%, list=26%, signal=65%
1420	GOBP_MUSCLE_CELL_PROLIFERATION	196	0.27	1.09	0.319	0.761	1	2965	tags=26%, list=15%, signal=30%
1421	GOMF_IMMUNE_RECEPTOR_ACTIVITY	142	0.34	1.09	0.381	0.76	1	3948	tags=37%, list=20%, signal=45%
1422	GOMF_ACETYLGLUCOSAMINYLTRANSFERASE_ACTIVITY	41	0.31	1.08	0.346	0.762	1	4213	tags=37%, list=21%, signal=46%
1423	GOCC_PHOSPHATIDYLINOSITOL_3_KINASE_COMPLEX	27	0.36	1.08	0.371	0.764	1	4334	tags=41%, list=22%, signal=52%
1424	GOBP_NEGATIVE_REGULATION_OF_DEFENSE_RESPONSE	225	0.26	1.08	0.331	0.763	1	4643	tags=38%, list=24%, signal=49%
1425	GOBP_PLASMA_MEMBRANE_PHOSPHOLIPID_SCRAMBLING	24	0.33	1.08	0.331	0.763	1	3256	tags=29%, list=16%, signal=35%
1426	GOBP_ARP2_3_COMPLEX_MEDIATED_ACTIN_NUCLEATION	34	0.32	1.08	0.321	0.763	1	3040	tags=41%, list=15%, signal=49%
1427	HP_SCHIZOPHRENIA	64	0.29	1.08	0.322	0.762	1	2722	tags=27%, list=14%, signal=31%
1428	GOMF_WIDE_PORE_CHANNEL_ACTIVITY	31	0.31	1.08	0.351	0.764	1	1727	tags=19%, list=9%, signal=21%
1429	HP_BONE_CYST	27	0.31	1.08	0.349	0.765	1	3070	tags=33%, list=16%, signal=39%
1430	GOMF_QUATERNARY_AMMONIUM_GROUP_BINDING	40	0.28	1.08	0.308	0.764	1	3873	tags=33%, list=20%, signal=40%
1431	HP_ABNORMAL_ORAL_MUCOSA_MORPHOLOGY	304	0.25	1.08	0.315	0.766	1	2965	tags=23%, list=15%, signal=27%
1432	HP_PREMATURE_LOSS_OF_TEETH	49	0.32	1.08	0.357	0.766	1	3131	tags=31%, list=16%, signal=36%
1433	GOBP_MONOCYTE_CHEMOTAXIS	68	0.34	1.08	0.374	0.768	1	3098	tags=28%, list=16%, signal=33%
1434	GOBP_NEGATIVE_REGULATION_OF_MEMBRANE_PERMEABILITY	20	0.34	1.08	0.369	0.768	1	3670	tags=40%, list=19%, signal=49%
1435	GOBP_POSITIVE_REGULATION_OF_RESPONSE_TO_WOUNDING	70	0.29	1.08	0.337	0.768	1	3208	tags=27%, list=16%, signal=32%
1436	GOMF_PHOSPHATIDIC_ACID_BINDING	20	0.32	1.08	0.366	0.768	1	1344	tags=15%, list=7%, signal=16%
1437	GOBP_BARBED_END_ACTIN_FILAMENT_CAPPING	21	0.37	1.08	0.366	0.768	1	4387	tags=48%, list=22%, signal=61%
1438	GOBP_RESPONSE_TO_ANGIOTENSIN	30	0.33	1.08	0.361	0.767	1	1701	tags=20%, list=9%, signal=22%
1439	GOBP_OSTEOCLAST_DIFFERENTIATION	98	0.29	1.08	0.346	0.767	1	4260	tags=36%, list=22%, signal=45%
1440	GOBP_NEGATIVE_REGULATION_OF_RESPONSE_TO_OXIDATIVE_STRESS	19	0.35	1.08	0.365	0.768	1	2687	tags=37%, list=14%, signal=43%
1441	GOBP_POSITIVE_REGULATION_OF_INSULIN_SECRETION_INVOLVED_IN_CELLULAR_RESPONSE_TO_GLUCOSE_STIMULUS	26	0.32	1.08	0.344	0.769	1	3217	tags=31%, list=16%, signal=37%
1442	HP_LOWER_LIMB_ASYMMETRY	43	0.33	1.08	0.386	0.77	1	1469	tags=21%, list=7%, signal=23%
1443	HP_RECURRENT_GRAM_NEGATIVE_BACTERIAL_INFECTIONS	19	0.4	1.08	0.363	0.77	1	2813	tags=37%, list=14%, signal=43%
1444	HP_OCULAR_ALBINISM	29	0.37	1.08	0.399	0.77	1	3157	tags=31%, list=16%, signal=37%
1445	GOMF_PROTON_TRANSMEMBRANE_TRANSPORTER_ACTIVITY	115	0.25	1.08	0.329	0.769	1	2638	tags=22%, list=13%, signal=25%
1446	GOBP_RESPONSE_TO_HEAT	109	0.25	1.08	0.33	0.77	1	2784	tags=25%, list=14%, signal=29%
1447	HP_PAPILLOMA	43	0.3	1.08	0.344	0.771	1	3837	tags=33%, list=19%, signal=40%
1448	GOBP_REGULATION_OF_ATP_BIOSYNTHETIC_PROCESS	17	0.35	1.08	0.363	0.771	1	2435	tags=29%, list=12%, signal=34%
1449	GOBP_PODOSOME_ASSEMBLY	20	0.37	1.08	0.357	0.772	1	3392	tags=45%, list=17%, signal=54%
1450	GOBP_DIACYLGLYCEROL_METABOLIC_PROCESS	25	0.32	1.08	0.381	0.771	1	2286	tags=32%, list=12%, signal=36%
1451	GOBP_JNK_CASCADE	167	0.26	1.08	0.34	0.772	1	3549	tags=29%, list=18%, signal=35%
1452	GOMF_GUANYL_NUCLEOTIDE_EXCHANGE_FACTOR_ACTIVITY	220	0.27	1.08	0.362	0.771	1	4107	tags=33%, list=21%, signal=41%
1453	GOBP_STEROID_METABOLIC_PROCESS	312	0.23	1.07	0.288	0.771	1	3694	tags=27%, list=19%, signal=33%
1454	GOMF_ALDO_KETO_REDUCTASE_NADP_ACTIVITY	30	0.32	1.07	0.332	0.772	1	1002	tags=17%, list=5%, signal=18%
1455	GOBP_REGULATION_OF_RESPONSE_TO_OXIDATIVE_STRESS	87	0.25	1.07	0.32	0.772	1	3084	tags=31%, list=16%, signal=37%
1456	GOMF_PHOSPHATIDYLINOSITOL_PHOSPHATE_PHOSPHATASE_ACTIVITY	32	0.34	1.07	0.37	0.772	1	3147	tags=34%, list=16%, signal=41%
1457	GOBP_SUBSTRATE_ADHESION_DEPENDENT_CELL_SPREADING	108	0.27	1.07	0.329	0.772	1	3353	tags=24%, list=17%, signal=29%
1458	GOMF_CALCIUM_DEPENDENT_PHOSPHOLIPID_BINDING	56	0.27	1.07	0.33	0.772	1	3107	tags=29%, list=16%, signal=34%
1459	GOBP_FATTY_ACID_METABOLIC_PROCESS	376	0.22	1.07	0.317	0.773	1	2435	tags=18%, list=12%, signal=21%
1460	HP_ABNORMAL_PR_INTERVAL	15	0.37	1.07	0.369	0.773	1	174	tags=13%, list=1%, signal=13%
1461	GOBP_POSITIVE_REGULATION_OF_T_CELL_RECEPTOR_SIGNALING_PATHWAY	15	0.42	1.07	0.371	0.773	1	5076	tags=60%, list=26%, signal=81%
1462	GOBP_REGULATION_OF_CELL_PROJECTION_ASSEMBLY	212	0.25	1.07	0.339	0.772	1	3296	tags=26%, list=17%, signal=31%
1463	GOBP_INTERLEUKIN_13_PRODUCTION	21	0.35	1.07	0.344	0.775	1	1374	tags=19%, list=7%, signal=20%
1464	GOBP_CELLULAR_RESPONSE_TO_PH	27	0.32	1.07	0.336	0.775	1	1757	tags=22%, list=9%, signal=24%
1465	GOBP_MONOVALENT_INORGANIC_CATION_HOMEOSTASIS	162	0.24	1.07	0.313	0.775	1	3151	tags=27%, list=16%, signal=31%
1466	GOBP_T_HELPER_CELL_LINEAGE_COMMITMENT	18	0.42	1.07	0.39	0.775	1	4796	tags=44%, list=24%, signal=59%
1467	GOMF_ADENYLYLTRANSFERASE_ACTIVITY	23	0.34	1.07	0.365	0.775	1	2389	tags=35%, list=12%, signal=40%
1468	GOBP_PLACENTA_BLOOD_VESSEL_DEVELOPMENT	29	0.33	1.07	0.364	0.775	1	1375	tags=21%, list=7%, signal=22%
1469	GOMF_GAP_JUNCTION_CHANNEL_ACTIVITY	24	0.32	1.07	0.334	0.775	1	281	tags=13%, list=1%, signal=13%
1470	GOBP_GLIAL_CELL_ACTIVATION	49	0.35	1.07	0.394	0.775	1	4878	tags=49%, list=25%, signal=65%
1471	GOBP_RESPONSE_TO_ARSENIC_CONTAINING_SUBSTANCE	32	0.31	1.07	0.362	0.776	1	3570	tags=31%, list=18%, signal=38%
1472	GOBP_STRESS_RESPONSE_TO_METAL_ION	18	0.42	1.07	0.389	0.776	1	2151	tags=28%, list=11%, signal=31%
1473	GOMF_NUCLEOBASE_CONTAINING_COMPOUND_KINASE_ACTIVITY	41	0.29	1.07	0.344	0.776	1	1675	tags=20%, list=8%, signal=21%
1474	HP_TACHYCARDIA	122	0.24	1.07	0.302	0.776	1	3151	tags=25%, list=16%, signal=30%
1475	HP_POLYARTICULAR_ARTHROPATHY	17	0.41	1.07	0.382	0.777	1	1904	tags=35%, list=10%, signal=39%
1476	GOCC_INTRINSIC_COMPONENT_OF_GOLGI_MEMBRANE	67	0.27	1.07	0.317	0.778	1	4166	tags=39%, list=21%, signal=49%
1477	GOCC_VACUOLAR_LUMEN	170	0.27	1.07	0.351	0.778	1	3922	tags=33%, list=20%, signal=41%
1478	HP_CHRONIC_BRONCHITIS	17	0.41	1.07	0.388	0.778	1	1757	tags=29%, list=9%, signal=32%
1479	HP_ARTHRITIS	198	0.26	1.07	0.342	0.778	1	2945	tags=25%, list=15%, signal=29%
1480	GOBP_REGULATION_OF_MACROPHAGE_DERIVED_FOAM_CELL_DIFFERENTIATION	31	0.35	1.07	0.362	0.779	1	3588	tags=39%, list=18%, signal=47%
1481	GOCC_OUTER_MEMBRANE	216	0.22	1.07	0.323	0.778	1	3105	tags=23%, list=16%, signal=27%
1482	GOBP_CERAMIDE_CATABOLIC_PROCESS	21	0.34	1.07	0.344	0.778	1	4605	tags=52%, list=23%, signal=68%
1483	HP_ALLERGY	29	0.33	1.07	0.38	0.779	1	2770	tags=31%, list=14%, signal=36%
1484	GOBP_MAINTENANCE_OF_BLOOD_BRAIN_BARRIER	35	0.33	1.07	0.348	0.78	1	3822	tags=37%, list=19%, signal=46%
1485	GOBP_ESTABLISHMENT_OF_EPITHELIAL_CELL_POLARITY	36	0.31	1.07	0.386	0.78	1	2132	tags=28%, list=11%, signal=31%
1486	GOBP_LYSOSOMAL_PROTEIN_CATABOLIC_PROCESS	17	0.37	1.06	0.379	0.781	1	3134	tags=41%, list=16%, signal=49%
1487	HP_ABNORMALITY_OF_RENAL_EXCRETION	62	0.27	1.06	0.342	0.782	1	2209	tags=19%, list=11%, signal=22%
1488	GOBP_B_CELL_MEDIATED_IMMUNITY	137	0.31	1.06	0.399	0.782	1	4021	tags=31%, list=20%, signal=39%
1489	GOBP_MONOVALENT_INORGANIC_ANION_HOMEOSTASIS	20	0.34	1.06	0.357	0.782	1	4510	tags=50%, list=23%, signal=65%
1490	GOCC_VESICLE_COAT	55	0.3	1.06	0.404	0.782	1	4762	tags=42%, list=24%, signal=55%
1491	GOBP_TYPE_I_INTERFERON_PRODUCTION	96	0.3	1.06	0.39	0.783	1	3057	tags=28%, list=15%, signal=33%
1492	GOCC_ENDOLYSOSOME_MEMBRANE	19	0.35	1.06	0.379	0.783	1	2080	tags=26%, list=11%, signal=29%
1493	GOBP_ENGULFMENT_OF_APOPTOTIC_CELL	18	0.36	1.06	0.362	0.783	1	2893	tags=28%, list=15%, signal=33%
1494	GOBP_DEPHOSPHORYLATION	326	0.23	1.06	0.346	0.783	1	3189	tags=23%, list=16%, signal=27%
1495	GOBP_VACUOLE_ORGANIZATION	202	0.26	1.06	0.371	0.782	1	4213	tags=35%, list=21%, signal=44%
1496	GOBP_RESPONSE_TO_CADMIUM_ION	59	0.29	1.06	0.366	0.782	1	2881	tags=29%, list=15%, signal=34%
1497	GOBP_VESICLE_MEDIATED_TRANSPORT_TO_THE_PLASMA_MEMBRANE	135	0.27	1.06	0.366	0.782	1	3172	tags=27%, list=16%, signal=32%
1498	HP_MENINGITIS	72	0.35	1.06	0.412	0.782	1	4294	tags=42%, list=22%, signal=53%
1499	GOBP_LIVER_MORPHOGENESIS	23	0.34	1.06	0.372	0.782	1	363	tags=13%, list=2%, signal=13%
1500	GOCC_ESCRT_COMPLEX	27	0.33	1.06	0.375	0.782	1	3993	tags=33%, list=20%, signal=42%
1501	GOCC_RUFFLE_MEMBRANE	94	0.27	1.06	0.352	0.782	1	3296	tags=32%, list=17%, signal=38%
1502	GOMF_SOLUTE_PROTON_SYMPORTER_ACTIVITY	26	0.32	1.06	0.386	0.783	1	1597	tags=23%, list=8%, signal=25%
1503	GOBP_METHIONINE_METABOLIC_PROCESS	16	0.38	1.06	0.378	0.783	1	4705	tags=44%, list=24%, signal=57%
1504	GOBP_NEGATIVE_REGULATION_OF_ALPHA_BETA_T_CELL_DIFFERENTIATION	26	0.34	1.06	0.374	0.784	1	1080	tags=23%, list=5%, signal=24%
1505	GOMF_CXCR_CHEMOKINE_RECEPTOR_BINDING	17	0.41	1.06	0.39	0.784	1	4742	tags=53%, list=24%, signal=70%
1506	GOBP_MAMMARY_GLAND_DEVELOPMENT	136	0.24	1.06	0.339	0.785	1	2901	tags=24%, list=15%, signal=28%
1507	GOBP_LYSOSOMAL_TRANSPORT	125	0.27	1.06	0.387	0.786	1	3174	tags=22%, list=16%, signal=27%
1508	GOBP_NEGATIVE_REGULATION_OF_APOPTOTIC_SIGNALING_PATHWAY	222	0.22	1.06	0.314	0.786	1	3332	tags=26%, list=17%, signal=31%
1509	GOBP_MAINTENANCE_OF_CELL_POLARITY	19	0.34	1.06	0.371	0.786	1	2458	tags=26%, list=12%, signal=30%
1510	GOBP_REGULATION_OF_REACTIVE_OXYGEN_SPECIES_METABOLIC_PROCESS	134	0.25	1.06	0.342	0.786	1	3284	tags=26%, list=17%, signal=31%
1511	GOBP_TRANSFORMING_GROWTH_FACTOR_BETA1_PRODUCTION	15	0.41	1.06	0.4	0.785	1	5826	tags=60%, list=29%, signal=85%
1512	HP_ABNORMALITY_OF_TEMPERATURE_REGULATION	458	0.22	1.06	0.341	0.785	1	3807	tags=28%, list=19%, signal=34%
1513	GOBP_REGULATION_OF_PROTEIN_CONTAINING_COMPLEX_ASSEMBLY	383	0.22	1.06	0.363	0.785	1	2903	tags=24%, list=15%, signal=28%
1514	GOBP_LYMPHOCYTE_HOMEOSTASIS	68	0.3	1.06	0.394	0.785	1	4402	tags=37%, list=22%, signal=47%
1515	HP_SPLENOMEGALY	409	0.25	1.06	0.374	0.785	1	4278	tags=32%, list=22%, signal=40%
1516	GOMF_PHOSPHATIDYLSERINE_BINDING	59	0.28	1.06	0.368	0.785	1	3107	tags=24%, list=16%, signal=28%
1517	GOBP_DEFENSE_RESPONSE_TO_GRAM_NEGATIVE_BACTERIUM	88	0.27	1.06	0.344	0.785	1	4026	tags=30%, list=20%, signal=37%
1518	GOBP_CYTOPLASMIC_PATTERN_RECOGNITION_RECEPTOR_SIGNALING_PATHWAY_IN_RESPONSE_TO_VIRUS	30	0.34	1.06	0.404	0.785	1	3339	tags=43%, list=17%, signal=52%
1519	HP_MUSCLE_FLACCIDITY	16	0.37	1.06	0.355	0.785	1	3564	tags=38%, list=18%, signal=46%
1520	GOCC_AUTOPHAGOSOME	110	0.28	1.06	0.378	0.784	1	4147	tags=31%, list=21%, signal=39%
1521	GOCC_SPANNING_COMPONENT_OF_MEMBRANE	25	0.33	1.06	0.384	0.784	1	625	tags=16%, list=3%, signal=17%
1522	HP_IMPAIRED_ANTIGEN_SPECIFIC_RESPONSE	37	0.34	1.06	0.399	0.784	1	3116	tags=41%, list=16%, signal=48%
1523	GOBP_POSITIVE_REGULATION_OF_JUN_KINASE_ACTIVITY	42	0.3	1.06	0.36	0.784	1	3326	tags=33%, list=17%, signal=40%
1524	GOBP_SPHINGOLIPID_MEDIATED_SIGNALING_PATHWAY	17	0.37	1.06	0.382	0.783	1	1324	tags=18%, list=7%, signal=19%
1525	GOBP_REGULATION_OF_POSTSYNAPTIC_MEMBRANE_NEUROTRANSMITTER_RECEPTOR_LEVELS	60	0.28	1.06	0.351	0.783	1	3017	tags=25%, list=15%, signal=29%
1526	GOMF_CYTOKINE_RECEPTOR_ACTIVITY	97	0.31	1.06	0.384	0.784	1	3948	tags=37%, list=20%, signal=46%
1527	GOBP_LIPID_MODIFICATION	199	0.23	1.06	0.337	0.785	1	3182	tags=25%, list=16%, signal=30%
1528	HP_STEPPAGE_GAIT	48	0.28	1.06	0.398	0.784	1	3662	tags=33%, list=19%, signal=41%
1529	GOBP_SECRETION_BY_TISSUE	42	0.28	1.06	0.365	0.784	1	4004	tags=36%, list=20%, signal=45%
1530	GOMF_GLYCOSYLTRANSFERASE_ACTIVITY	262	0.23	1.05	0.356	0.784	1	3598	tags=29%, list=18%, signal=35%
1531	HP_IMPAIRED_MASTICATION	39	0.29	1.05	0.364	0.784	1	4123	tags=46%, list=21%, signal=58%
1532	HP_FATIGUE	350	0.23	1.05	0.359	0.784	1	2865	tags=23%, list=15%, signal=26%
1533	GOBP_NEGATIVE_REGULATION_OF_LEUKOCYTE_CHEMOTAXIS	20	0.39	1.05	0.399	0.783	1	3045	tags=35%, list=15%, signal=41%
1534	HP_ABNORMALITY_OF_THE_PERIUNGUAL_REGION	17	0.37	1.05	0.391	0.784	1	1671	tags=29%, list=8%, signal=32%
1535	HP_ABNORMALITY_OF_DENTAL_STRUCTURE	302	0.23	1.05	0.359	0.784	1	2475	tags=19%, list=13%, signal=22%
1536	GOMF_PHOSPHOTRANSFERASE_ACTIVITY_PHOSPHATE_GROUP_AS_ACCEPTOR	37	0.3	1.05	0.355	0.784	1	2979	tags=24%, list=15%, signal=29%
1537	GOBP_NEGATIVE_REGULATION_OF_BONE_REMODELING	18	0.35	1.05	0.377	0.784	1	2561	tags=33%, list=13%, signal=38%
1538	GOBP_PLATELET_ACTIVATION	134	0.25	1.05	0.33	0.783	1	4031	tags=31%, list=20%, signal=39%
1539	HP_KNEE_FLEXION_CONTRACTURE	80	0.27	1.05	0.366	0.784	1	3476	tags=33%, list=18%, signal=39%
1540	GOBP_NEGATIVE_REGULATION_OF_LEUKOCYTE_CELL_CELL_ADHESION	131	0.29	1.05	0.402	0.784	1	3410	tags=27%, list=17%, signal=33%
1541	GOBP_GOLGI_ORGANIZATION	158	0.27	1.05	0.391	0.784	1	3563	tags=28%, list=18%, signal=34%
1542	GOBP_PLASMINOGEN_ACTIVATION	25	0.37	1.05	0.418	0.784	1	3191	tags=28%, list=16%, signal=33%
1543	GOBP_REGULATION_OF_SMOOTH_MUSCLE_CONTRACTION	60	0.28	1.05	0.359	0.783	1	2255	tags=22%, list=11%, signal=24%
1544	HP_STOMACH_CANCER	29	0.32	1.05	0.378	0.783	1	3283	tags=31%, list=17%, signal=37%
1545	GOBP_OLIGOPEPTIDE_TRANSPORT	17	0.34	1.05	0.389	0.783	1	1041	tags=18%, list=5%, signal=19%
1546	GOBP_NADH_METABOLIC_PROCESS	36	0.32	1.05	0.374	0.783	1	1445	tags=19%, list=7%, signal=21%
1547	GOMF_NF_KAPPAB_BINDING	31	0.31	1.05	0.392	0.784	1	1717	tags=23%, list=9%, signal=25%
1548	HP_PAIN_IN_HEAD_AND_NECK_REGION	39	0.31	1.05	0.392	0.784	1	2982	tags=31%, list=15%, signal=36%
1549	HP_FINE_HAIR	70	0.28	1.05	0.37	0.785	1	3396	tags=29%, list=17%, signal=34%
1550	HP_SKIN_RASH	121	0.29	1.05	0.402	0.786	1	4066	tags=36%, list=21%, signal=44%
1551	GOBP_LIPOPROTEIN_CATABOLIC_PROCESS	16	0.35	1.05	0.394	0.786	1	4298	tags=38%, list=22%, signal=48%
1552	GOMF_ACETYLGALACTOSAMINYLTRANSFERASE_ACTIVITY	33	0.33	1.05	0.38	0.786	1	3598	tags=39%, list=18%, signal=48%
1553	GOBP_POSITIVE_REGULATION_OF_EPITHELIAL_CELL_MIGRATION	143	0.27	1.05	0.392	0.786	1	1909	tags=20%, list=10%, signal=22%
1554	GOCC_CELL_CORTEX	291	0.24	1.05	0.386	0.786	1	3201	tags=25%, list=16%, signal=29%
1555	GOBP_NEUTRAL_LIPID_METABOLIC_PROCESS	125	0.24	1.05	0.344	0.786	1	2010	tags=18%, list=10%, signal=19%
1556	GOMF_ACYLGLYCEROL_O_ACYLTRANSFERASE_ACTIVITY	28	0.32	1.05	0.388	0.786	1	3917	tags=36%, list=20%, signal=44%
1557	GOBP_NEGATIVE_REGULATION_OF_OXIDATIVE_STRESS_INDUCED_INTRINSIC_APOPTOTIC_SIGNALING_PATHWAY	18	0.33	1.05	0.387	0.787	1	1793	tags=33%, list=9%, signal=37%
1558	GOBP_CELLULAR_RESPONSE_TO_ABIOTIC_STIMULUS	326	0.22	1.05	0.38	0.786	1	3283	tags=24%, list=17%, signal=29%
1559	GOMF_SULFURIC_ESTER_HYDROLASE_ACTIVITY	16	0.4	1.05	0.397	0.786	1	2093	tags=19%, list=11%, signal=21%
1560	HP_SENSORY_AXONAL_NEUROPATHY	32	0.3	1.05	0.412	0.787	1	1240	tags=19%, list=6%, signal=20%
1561	HP_ABNORMAL_THROMBOSIS	131	0.26	1.05	0.387	0.786	1	3459	tags=26%, list=18%, signal=31%
1562	GOBP_AUTOPHAGY_OF_MITOCHONDRION	86	0.27	1.05	0.403	0.786	1	3105	tags=23%, list=16%, signal=27%
1563	GOBP_CELLULAR_RESPONSE_TO_CORTICOSTEROID_STIMULUS	63	0.27	1.05	0.381	0.786	1	3075	tags=29%, list=16%, signal=34%
1564	HP_CENTRAL_OPACIFICATION_OF_THE_CORNEA	19	0.37	1.05	0.4	0.785	1	3408	tags=32%, list=17%, signal=38%
1565	GOBP_POSITIVE_REGULATION_OF_INTRACELLULAR_PROTEIN_TRANSPORT	153	0.23	1.05	0.378	0.785	1	4459	tags=34%, list=23%, signal=44%
1566	HP_ATRIAL_FLUTTER	17	0.35	1.05	0.409	0.785	1	915	tags=18%, list=5%, signal=18%
1567	GOCC_BASOLATERAL_PLASMA_MEMBRANE	226	0.23	1.05	0.354	0.784	1	2816	tags=23%, list=14%, signal=27%
1568	GOBP_RESPONSE_TO_HYDROPEROXIDE	17	0.35	1.05	0.39	0.784	1	3226	tags=47%, list=16%, signal=56%
1569	GOBP_NEGATIVE_REGULATION_OF_PEPTIDYL_SERINE_PHOSPHORYLATION	26	0.31	1.05	0.383	0.784	1	2861	tags=31%, list=14%, signal=36%
1570	GOBP_ACTIN_FILAMENT_SEVERING	16	0.37	1.05	0.402	0.784	1	4604	tags=50%, list=23%, signal=65%
1571	GOBP_POSITIVE_REGULATION_OF_INNATE_IMMUNE_RESPONSE	136	0.28	1.05	0.405	0.784	1	3503	tags=32%, list=18%, signal=39%
1572	GOBP_NEGATIVE_REGULATION_OF_CD4_POSITIVE_ALPHA_BETA_T_CELL_DIFFERENTIATION	22	0.35	1.05	0.403	0.784	1	854	tags=23%, list=4%, signal=24%
1573	GOBP_RESPONSE_TO_ACIDIC_PH	30	0.3	1.05	0.388	0.785	1	1757	tags=23%, list=9%, signal=26%
1574	GOMF_CELL_ADHESION_MEDIATOR_ACTIVITY	64	0.27	1.05	0.377	0.785	1	1992	tags=22%, list=10%, signal=24%
1575	HP_DECREASED_PLASMA_CARNITINE	20	0.36	1.05	0.406	0.786	1	3280	tags=40%, list=17%, signal=48%
1576	HP_CONFUSION	67	0.26	1.04	0.385	0.787	1	2538	tags=22%, list=13%, signal=26%
1577	GOBP_ESTABLISHMENT_OF_PROTEIN_LOCALIZATION_TO_PLASMA_MEMBRANE	56	0.29	1.04	0.388	0.787	1	3437	tags=34%, list=17%, signal=41%
1578	GOBP_REGULATION_OF_RIG_I_SIGNALING_PATHWAY	18	0.37	1.04	0.394	0.787	1	3339	tags=50%, list=17%, signal=60%
1579	HP_HYPOREFLEXIA_OF_LOWER_LIMBS	30	0.31	1.04	0.391	0.787	1	3287	tags=33%, list=17%, signal=40%
1580	GOBP_NEURON_DEATH_IN_RESPONSE_TO_OXIDATIVE_STRESS	30	0.31	1.04	0.397	0.786	1	2730	tags=37%, list=14%, signal=42%
1581	GOBP_REGULATION_OF_RESPONSE_TO_WOUNDING	159	0.25	1.04	0.382	0.786	1	3208	tags=23%, list=16%, signal=28%
1582	GOBP_ASYMMETRIC_CELL_DIVISION	18	0.35	1.04	0.409	0.786	1	1502	tags=22%, list=8%, signal=24%
1583	GOBP_ANTIGEN_RECEPTOR_MEDIATED_SIGNALING_PATHWAY	169	0.3	1.04	0.411	0.786	1	5111	tags=49%, list=26%, signal=65%
1584	GOBP_NEGATIVE_REGULATION_OF_TYPE_I_INTERFERON_PRODUCTION	29	0.33	1.04	0.39	0.786	1	3735	tags=34%, list=19%, signal=42%
1585	HP_RHABDOMYOLYSIS	40	0.29	1.04	0.386	0.785	1	1938	tags=20%, list=10%, signal=22%
1586	HP_AGENESIS_OF_LATERAL_INCISOR	21	0.34	1.04	0.413	0.785	1	4123	tags=48%, list=21%, signal=60%
1587	HP_HYPOPLASTIC_VERTEBRAL_BODIES	17	0.36	1.04	0.402	0.785	1	2447	tags=29%, list=12%, signal=34%
1588	GOMF_AMYLOID_BETA_BINDING	88	0.26	1.04	0.384	0.786	1	2970	tags=27%, list=15%, signal=32%
1589	GOBP_NEGATIVE_REGULATION_OF_SECRETION	159	0.23	1.04	0.35	0.786	1	2519	tags=18%, list=13%, signal=20%
1590	HP_ELEVATED_CALCITONIN	23	0.32	1.04	0.416	0.786	1	3199	tags=35%, list=16%, signal=41%
1591	GOBP_POSITIVE_REGULATION_OF_GLIOGENESIS	65	0.26	1.04	0.379	0.786	1	3283	tags=32%, list=17%, signal=39%
1592	GOBP_CERAMIDE_METABOLIC_PROCESS	100	0.25	1.04	0.361	0.787	1	3182	tags=30%, list=16%, signal=36%
1593	HP_FOOT_DORSIFLEXOR_WEAKNESS	90	0.25	1.04	0.36	0.787	1	3476	tags=28%, list=18%, signal=34%
1594	HP_ABNORMAL_CORNEAL_EPITHELIUM_MORPHOLOGY	103	0.26	1.04	0.389	0.787	1	2863	tags=24%, list=14%, signal=28%
1595	HP_SHORT_FACE	19	0.34	1.04	0.412	0.787	1	859	tags=16%, list=4%, signal=16%
1596	GOBP_POSITIVE_REGULATION_OF_LYMPHOCYTE_DIFFERENTIATION	128	0.28	1.04	0.393	0.787	1	2927	tags=27%, list=15%, signal=32%
1597	HP_ABNORMAL_CIRCULATING_IGE_LEVEL	43	0.33	1.04	0.387	0.787	1	3058	tags=37%, list=15%, signal=44%
1598	GOBP_LYMPH_NODE_DEVELOPMENT	18	0.37	1.04	0.404	0.787	1	3446	tags=33%, list=17%, signal=40%
1599	GOBP_AMP_METABOLIC_PROCESS	23	0.34	1.04	0.415	0.787	1	2114	tags=26%, list=11%, signal=29%
1600	HP_ABNORMAL_PULMONARY_INTERSTITIAL_MORPHOLOGY	144	0.26	1.04	0.376	0.787	1	4406	tags=32%, list=22%, signal=41%
1601	GOBP_NEGATIVE_REGULATION_OF_GLUCOSE_TRANSMEMBRANE_TRANSPORT	17	0.35	1.04	0.384	0.787	1	3283	tags=35%, list=17%, signal=42%
1602	GOBP_POSITIVE_REGULATION_OF_SECRETION	300	0.22	1.04	0.343	0.786	1	3283	tags=24%, list=17%, signal=28%
1603	GOBP_REGULATION_OF_LYMPHOCYTE_ACTIVATION	481	0.26	1.04	0.402	0.786	1	4406	tags=35%, list=22%, signal=44%
1604	GOBP_REGULATION_OF_PROTEIN_TARGETING	76	0.25	1.04	0.366	0.786	1	3849	tags=30%, list=19%, signal=37%
1605	GOBP_PURINE_NUCLEOSIDE_MONOPHOSPHATE_METABOLIC_PROCESS	43	0.29	1.04	0.398	0.786	1	2114	tags=23%, list=11%, signal=26%
1606	GOMF_NUCLEOSIDE_DIPHOSPHATE_KINASE_ACTIVITY	17	0.38	1.04	0.429	0.786	1	1507	tags=18%, list=8%, signal=19%
1607	GOBP_IMMUNE_RESPONSE_REGULATING_CELL_SURFACE_RECEPTOR_SIGNALING_PATHWAY	254	0.29	1.04	0.42	0.786	1	5111	tags=46%, list=26%, signal=61%
1608	GOBP_VESICLE_DOCKING	66	0.28	1.04	0.406	0.786	1	4210	tags=36%, list=21%, signal=46%
1609	GOBP_AMEBOIDAL_TYPE_CELL_MIGRATION	416	0.25	1.04	0.389	0.787	1	1969	tags=18%, list=10%, signal=20%
1610	GOBP_REGULATION_OF_STEROL_TRANSPORT	63	0.27	1.04	0.369	0.787	1	2672	tags=22%, list=14%, signal=26%
1611	GOMF_RNA_STEM_LOOP_BINDING	15	0.38	1.04	0.42	0.786	1	213	tags=13%, list=1%, signal=13%
1612	GOBP_PEPTIDYL_TYROSINE_AUTOPHOSPHORYLATION	21	0.34	1.04	0.42	0.786	1	2307	tags=24%, list=12%, signal=27%
1613	GOMF_LAMIN_BINDING	16	0.35	1.04	0.398	0.786	1	1713	tags=25%, list=9%, signal=27%
1614	HP_HEPATITIS	84	0.29	1.04	0.411	0.786	1	2373	tags=23%, list=12%, signal=26%
1615	HP_CUPPED_RIBS	21	0.35	1.04	0.389	0.787	1	1134	tags=24%, list=6%, signal=25%
1616	GOBP_NOTOCHORD_DEVELOPMENT	18	0.33	1.04	0.41	0.786	1	1301	tags=22%, list=7%, signal=24%
1617	HP_RHEUMATOID_ARTHRITIS	19	0.42	1.04	0.446	0.786	1	2029	tags=32%, list=10%, signal=35%
1618	HP_ABNORMAL_PROTEIN_GLYCOSYLATION	41	0.31	1.04	0.397	0.786	1	1477	tags=15%, list=7%, signal=16%
1619	HP_ICHTHYOSIS	129	0.23	1.04	0.37	0.786	1	2664	tags=21%, list=13%, signal=24%
1620	GOBP_RESPONSE_TO_HYDROGEN_PEROXIDE	121	0.24	1.04	0.371	0.786	1	2861	tags=24%, list=14%, signal=28%
1621	HP_ABNORMAL_PLEURA_MORPHOLOGY	139	0.27	1.04	0.39	0.786	1	2029	tags=19%, list=10%, signal=21%
1622	HP_INCREASED_BLOOD_UREA_NITROGEN	17	0.34	1.04	0.385	0.785	1	1807	tags=24%, list=9%, signal=26%
1623	GOBP_REGULATION_OF_CHEMOTAXIS	218	0.26	1.04	0.387	0.785	1	3100	tags=26%, list=16%, signal=30%
1624	GOBP_NEGATIVE_REGULATION_OF_PROTEIN_CONTAINING_COMPLEX_ASSEMBLY	135	0.23	1.04	0.366	0.785	1	3400	tags=29%, list=17%, signal=35%
1625	HP_PROTEIN_LOSING_ENTEROPATHY	16	0.34	1.04	0.404	0.785	1	1469	tags=19%, list=7%, signal=20%
1626	GOBP_SUBSTRATE_DEPENDENT_CELL_MIGRATION	24	0.35	1.04	0.398	0.785	1	1522	tags=25%, list=8%, signal=27%
1627	GOBP_REGULATION_OF_COMPLEMENT_ACTIVATION	20	0.36	1.04	0.416	0.786	1	1965	tags=25%, list=10%, signal=28%
1628	GOBP_RESPONSE_TO_FOLLICLE_STIMULATING_HORMONE	18	0.34	1.04	0.393	0.787	1	3353	tags=33%, list=17%, signal=40%
1629	GOBP_REGULATION_OF_OXIDATIVE_PHOSPHORYLATION	21	0.33	1.03	0.392	0.788	1	2157	tags=33%, list=11%, signal=37%
1630	GOBP_REGULATION_OF_CELL_SHAPE	148	0.26	1.03	0.391	0.788	1	3100	tags=30%, list=16%, signal=35%
1631	GOBP_REGULATION_OF_AUTOPHAGY	337	0.24	1.03	0.392	0.788	1	3684	tags=30%, list=19%, signal=36%
1632	GOBP_CORTICAL_ACTIN_CYTOSKELETON_ORGANIZATION	39	0.31	1.03	0.406	0.788	1	3991	tags=36%, list=20%, signal=45%
1633	GOBP_POSITIVE_REGULATION_OF_ERBB_SIGNALING_PATHWAY	38	0.3	1.03	0.391	0.789	1	1792	tags=24%, list=9%, signal=26%
1634	GOBP_REGULATION_OF_MITOCHONDRION_ORGANIZATION	143	0.23	1.03	0.381	0.788	1	3684	tags=31%, list=19%, signal=38%
1635	GOBP_POSITIVE_REGULATION_OF_VASCULAR_ASSOCIATED_SMOOTH_MUSCLE_CELL_PROLIFERATION	35	0.33	1.03	0.41	0.79	1	1721	tags=23%, list=9%, signal=25%
1636	GOBP_BRANCHING_INVOLVED_IN_MAMMARY_GLAND_DUCT_MORPHOGENESIS	23	0.33	1.03	0.394	0.79	1	2237	tags=30%, list=11%, signal=34%
1637	GOBP_POSITIVE_REGULATION_OF_PROTEIN_LOCALIZATION_TO_CELL_SURFACE	17	0.34	1.03	0.422	0.79	1	2517	tags=35%, list=13%, signal=40%
1638	HP_AREFLEXIA	249	0.24	1.03	0.408	0.789	1	3482	tags=27%, list=18%, signal=32%
1639	GOBP_TOLERANCE_INDUCTION	29	0.38	1.03	0.435	0.789	1	2241	tags=21%, list=11%, signal=23%
1640	HP_DEEP_VENOUS_THROMBOSIS	21	0.34	1.03	0.403	0.789	1	3953	tags=29%, list=20%, signal=36%
1641	GOBP_GMP_METABOLIC_PROCESS	28	0.31	1.03	0.431	0.789	1	1675	tags=25%, list=8%, signal=27%
1642	GOBP_REGULATION_OF_VIRAL_TRANSCRIPTION	19	0.34	1.03	0.374	0.789	1	3971	tags=42%, list=20%, signal=53%
1643	GOBP_NEGATIVE_REGULATION_OF_INTRACELLULAR_SIGNAL_TRANSDUCTION	481	0.22	1.03	0.387	0.789	1	3214	tags=25%, list=16%, signal=29%
1644	GOBP_CELLULAR_RESPONSE_TO_ARSENIC_CONTAINING_SUBSTANCE	20	0.33	1.03	0.42	0.789	1	1957	tags=20%, list=10%, signal=22%
1645	GOBP_REGULATION_OF_INTEGRIN_ACTIVATION	17	0.36	1.03	0.441	0.789	1	2673	tags=35%, list=14%, signal=41%
1646	GOBP_SUPPRESSION_OF_VIRAL_RELEASE_BY_HOST	15	0.39	1.03	0.444	0.788	1	2746	tags=33%, list=14%, signal=39%
1647	GOBP_PROTEIN_N_LINKED_GLYCOSYLATION	71	0.28	1.03	0.416	0.788	1	3556	tags=25%, list=18%, signal=31%
1648	GOBP_PROTEIN_LOCALIZATION_TO_CELL_SURFACE	65	0.27	1.03	0.407	0.788	1	2517	tags=25%, list=13%, signal=28%
1649	GOBP_REACTIVE_OXYGEN_SPECIES_BIOSYNTHETIC_PROCESS	51	0.27	1.03	0.391	0.788	1	4679	tags=45%, list=24%, signal=59%
1650	GOBP_REGULATION_OF_VASOCONSTRICTION	63	0.28	1.03	0.391	0.788	1	2209	tags=24%, list=11%, signal=27%
1651	GOBP_AMINO_SUGAR_METABOLIC_PROCESS	39	0.29	1.03	0.43	0.788	1	2537	tags=23%, list=13%, signal=26%
1652	HP_ELBOW_FLEXION_CONTRACTURE	85	0.26	1.03	0.393	0.788	1	1840	tags=20%, list=9%, signal=22%
1653	GOMF_PHOSPHATASE_BINDING	192	0.24	1.03	0.396	0.788	1	3209	tags=24%, list=16%, signal=28%
1654	GOBP_AUTOPHAGOSOME_ORGANIZATION	111	0.28	1.03	0.411	0.788	1	3574	tags=30%, list=18%, signal=36%
1655	HP_CHRONIC_DIARRHEA	74	0.28	1.03	0.41	0.787	1	4198	tags=35%, list=21%, signal=44%
1656	GOBP_REGULATION_OF_CALCIUM_ION_TRANSPORT_INTO_CYTOSOL	18	0.34	1.03	0.411	0.787	1	2861	tags=33%, list=14%, signal=39%
1657	GOBP_POSITIVE_REGULATION_OF_CARBOHYDRATE_METABOLIC_PROCESS	73	0.26	1.03	0.385	0.787	1	2844	tags=26%, list=14%, signal=30%
1658	GOCC_EXTRINSIC_COMPONENT_OF_ORGANELLE_MEMBRANE	49	0.27	1.03	0.388	0.787	1	1176	tags=14%, list=6%, signal=15%
1659	GOBP_LYTIC_VACUOLE_ORGANIZATION	93	0.26	1.03	0.393	0.787	1	4901	tags=43%, list=25%, signal=57%
1660	GOBP_CELLULAR_RESPONSE_TO_OXYGEN_LEVELS	158	0.23	1.03	0.389	0.788	1	3458	tags=28%, list=18%, signal=33%
1661	GOBP_MAINTENANCE_OF_LOCATION	326	0.22	1.03	0.384	0.788	1	2595	tags=21%, list=13%, signal=23%
1662	GOCC_STRIATED_MUSCLE_THIN_FILAMENT	20	0.36	1.03	0.393	0.788	1	3950	tags=50%, list=20%, signal=62%
1663	HP_SPARSE_AND_THIN_EYEBROW	52	0.27	1.03	0.385	0.788	1	2798	tags=23%, list=14%, signal=27%
1664	GOBP_PEPTIDYL_TYROSINE_DEPHOSPHORYLATION	33	0.3	1.03	0.399	0.788	1	3408	tags=33%, list=17%, signal=40%
1665	GOBP_PROTEIN_PALMITOYLATION	32	0.3	1.03	0.405	0.788	1	2359	tags=28%, list=12%, signal=32%
1666	GOBP_PHOSPHATIDIC_ACID_METABOLIC_PROCESS	35	0.3	1.03	0.396	0.788	1	1563	tags=20%, list=8%, signal=22%
1667	GOBP_GLYCOPROTEIN_METABOLIC_PROCESS	369	0.22	1.03	0.396	0.788	1	3495	tags=25%, list=18%, signal=30%
1668	GOBP_POSITIVE_REGULATION_OF_MAST_CELL_ACTIVATION_INVOLVED_IN_IMMUNE_RESPONSE	15	0.35	1.03	0.412	0.788	1	4183	tags=47%, list=21%, signal=59%
1669	HP_CRACKLES	21	0.35	1.03	0.415	0.788	1	3028	tags=38%, list=15%, signal=45%
1670	HP_ABNORMAL_PROPORTION_OF_CD8_POSITIVE_T_CELLS	16	0.43	1.03	0.448	0.788	1	3674	tags=50%, list=19%, signal=61%
1671	HP_AGENESIS_OF_MAXILLARY_INCISOR	16	0.36	1.03	0.419	0.788	1	2455	tags=31%, list=12%, signal=36%
1672	GOBP_REGULATION_OF_MORPHOGENESIS_OF_AN_EPITHELIUM	64	0.27	1.03	0.399	0.788	1	279	tags=5%, list=1%, signal=5%
1673	GOBP_POSITIVE_REGULATION_OF_SIGNALING_RECEPTOR_ACTIVITY	45	0.29	1.03	0.396	0.788	1	1793	tags=20%, list=9%, signal=22%
1674	GOMF_STEROL_TRANSPORTER_ACTIVITY	36	0.28	1.03	0.421	0.788	1	2530	tags=25%, list=13%, signal=29%
1675	GOBP_HYDROGEN_PEROXIDE_METABOLIC_PROCESS	54	0.27	1.03	0.383	0.788	1	4679	tags=48%, list=24%, signal=63%
1676	GOMF_CYTOKINE_BINDING	142	0.28	1.03	0.424	0.788	1	3160	tags=28%, list=16%, signal=33%
1677	GOCC_MEMBRANE_COAT	87	0.27	1.03	0.417	0.788	1	4762	tags=39%, list=24%, signal=51%
1678	GOBP_REGULATION_OF_SYSTEMIC_ARTERIAL_BLOOD_PRESSURE_MEDIATED_BY_A_CHEMICAL_SIGNAL	49	0.29	1.03	0.426	0.789	1	2209	tags=27%, list=11%, signal=30%
1679	GOCC_GOLGI_CISTERNA_MEMBRANE	85	0.27	1.03	0.421	0.789	1	3668	tags=31%, list=19%, signal=37%
1680	GOBP_REGULATION_OF_CELL_MATRIX_ADHESION	119	0.26	1.03	0.419	0.788	1	2037	tags=18%, list=10%, signal=20%
1681	GOBP_BILE_ACID_AND_BILE_SALT_TRANSPORT	31	0.3	1.03	0.398	0.788	1	3407	tags=32%, list=17%, signal=39%
1682	HP_ELEVATED_HEPATIC_TRANSAMINASE	262	0.22	1.02	0.409	0.789	1	3463	tags=25%, list=18%, signal=30%
1683	GOBP_REGULATION_OF_PROTEIN_MATURATION	69	0.26	1.02	0.421	0.788	1	3191	tags=28%, list=16%, signal=33%
1684	GOBP_ANTIFUNGAL_INNATE_IMMUNE_RESPONSE	23	0.36	1.02	0.455	0.788	1	2032	tags=22%, list=10%, signal=24%
1685	GOBP_RESPONSE_TO_REACTIVE_OXYGEN_SPECIES	190	0.22	1.02	0.407	0.788	1	3026	tags=24%, list=15%, signal=28%
1686	GOBP_LABYRINTHINE_LAYER_DEVELOPMENT	46	0.29	1.02	0.399	0.788	1	2400	tags=26%, list=12%, signal=30%
1687	GOBP_IMMUNE_RESPONSE_REGULATING_CELL_SURFACE_RECEPTOR_SIGNALING_PATHWAY_INVOLVED_IN_PHAGOCYTOSIS	25	0.35	1.02	0.444	0.787	1	3591	tags=36%, list=18%, signal=44%
1688	GOBP_RIBONUCLEOSIDE_MONOPHOSPHATE_METABOLIC_PROCESS	58	0.27	1.02	0.406	0.787	1	1675	tags=19%, list=8%, signal=21%
1689	HP_LIMB_PAIN	48	0.29	1.02	0.424	0.788	1	4558	tags=38%, list=23%, signal=49%
1690	GOBP_HUMORAL_IMMUNE_RESPONSE	234	0.25	1.02	0.409	0.788	1	3955	tags=29%, list=20%, signal=35%
1691	GOBP_DETERMINATION_OF_ADULT_LIFESPAN	19	0.33	1.02	0.459	0.788	1	3019	tags=32%, list=15%, signal=37%
1692	GOMF_CYSTEINE_TYPE_ENDOPEPTIDASE_INHIBITOR_ACTIVITY	55	0.26	1.02	0.411	0.787	1	3284	tags=25%, list=17%, signal=30%
1693	GOBP_NEGATIVE_REGULATION_OF_CD4_POSITIVE_ALPHA_BETA_T_CELL_ACTIVATION	34	0.3	1.02	0.406	0.787	1	3209	tags=29%, list=16%, signal=35%
1694	HP_PULMONARY_INTERSTITIAL_HIGH_RESOLUTION_COMPUTED_TOMOGRAPHY_ABNORMALITY	23	0.34	1.02	0.434	0.787	1	3028	tags=30%, list=15%, signal=36%
1695	HP_LIPID_ACCUMULATION_IN_HEPATOCYTES	133	0.24	1.02	0.39	0.788	1	3289	tags=25%, list=17%, signal=30%
1696	GOMF_SOLUTE_CATION_ANTIPORTER_ACTIVITY	41	0.28	1.02	0.401	0.787	1	4664	tags=46%, list=24%, signal=61%
1697	GOMF_CHOLESTEROL_BINDING	51	0.26	1.02	0.431	0.789	1	2242	tags=18%, list=11%, signal=20%
1698	GOBP_LYMPHOCYTE_ACTIVATION_INVOLVED_IN_IMMUNE_RESPONSE	200	0.27	1.02	0.405	0.788	1	3425	tags=27%, list=17%, signal=32%
1699	GOBP_REGULATION_OF_LEUKOCYTE_TETHERING_OR_ROLLING	17	0.38	1.02	0.422	0.788	1	2663	tags=29%, list=13%, signal=34%
1700	GOBP_POSITIVE_T_CELL_SELECTION	38	0.36	1.02	0.466	0.788	1	5111	tags=45%, list=26%, signal=60%
1701	GOCC_CELL_CELL_JUNCTION	485	0.23	1.02	0.421	0.787	1	2676	tags=23%, list=14%, signal=26%
1702	GOBP_RESPONSE_TO_STEROL_DEPLETION	16	0.38	1.02	0.425	0.787	1	4649	tags=50%, list=24%, signal=65%
1703	GOMF_ADP_BINDING	31	0.31	1.02	0.458	0.786	1	4409	tags=45%, list=22%, signal=58%
1704	HP_ACUTE_KIDNEY_INJURY	37	0.28	1.02	0.416	0.787	1	4849	tags=43%, list=25%, signal=57%
1705	GOBP_REGULATION_OF_B_CELL_MEDIATED_IMMUNITY	57	0.29	1.02	0.413	0.787	1	5530	tags=53%, list=28%, signal=73%
1706	GOBP_POSITIVE_REGULATION_OF_PROTEIN_KINASE_ACTIVITY	397	0.22	1.02	0.399	0.787	1	2991	tags=23%, list=15%, signal=27%
1707	GOMF_UBIQUITIN_LIKE_PROTEIN_LIGASE_BINDING	305	0.22	1.02	0.407	0.787	1	2419	tags=19%, list=12%, signal=21%
1708	GOBP_VIRAL_BUDDING	27	0.3	1.02	0.407	0.787	1	3993	tags=30%, list=20%, signal=37%
1709	GOMF_2_IRON_2_SULFUR_CLUSTER_BINDING	22	0.37	1.02	0.429	0.787	1	2026	tags=23%, list=10%, signal=25%
1710	GOBP_CELL_MATRIX_ADHESION	230	0.26	1.02	0.405	0.787	1	2037	tags=19%, list=10%, signal=21%
1711	GOMF_AMINOPEPTIDASE_ACTIVITY	36	0.28	1.02	0.418	0.787	1	3134	tags=31%, list=16%, signal=36%
1712	GOBP_ANTIBACTERIAL_HUMORAL_RESPONSE	50	0.3	1.02	0.389	0.787	1	2968	tags=30%, list=15%, signal=35%
1713	HP_ABNORMALITY_OF_HUMORAL_IMMUNITY	271	0.26	1.02	0.414	0.787	1	3264	tags=26%, list=17%, signal=31%
1714	GOBP_PSEUDOPODIUM_ORGANIZATION	16	0.35	1.02	0.426	0.787	1	2313	tags=19%, list=12%, signal=21%
1715	HP_NEOPLASM_OF_FATTY_TISSUE	37	0.28	1.02	0.407	0.788	1	1469	tags=22%, list=7%, signal=23%
1716	GOBP_RESPIRATORY_BURST	32	0.35	1.02	0.431	0.787	1	5342	tags=50%, list=27%, signal=68%
1717	GOBP_ADP_METABOLIC_PROCESS	90	0.26	1.02	0.419	0.787	1	1507	tags=14%, list=8%, signal=16%
1718	GOMF_UDP_GLYCOSYLTRANSFERASE_ACTIVITY	136	0.24	1.02	0.412	0.788	1	3977	tags=32%, list=20%, signal=40%
1719	GOBP_POSITIVE_REGULATION_OF_CELL_MIGRATION_INVOLVED_IN_SPROUTING_ANGIOGENESIS	20	0.36	1.02	0.459	0.788	1	2184	tags=25%, list=11%, signal=28%
1720	GOBP_POSITIVE_REGULATION_OF_CELLULAR_CARBOHYDRATE_METABOLIC_PROCESS	52	0.26	1.02	0.432	0.788	1	2844	tags=27%, list=14%, signal=31%
1721	GOBP_INNER_EAR_AUDITORY_RECEPTOR_CELL_DIFFERENTIATION	41	0.27	1.02	0.395	0.787	1	2703	tags=27%, list=14%, signal=31%
1722	HP_PLEURITIS	26	0.4	1.02	0.457	0.787	1	4876	tags=50%, list=25%, signal=66%
1723	GOBP_POSITIVE_REGULATION_OF_B_CELL_MEDIATED_IMMUNITY	35	0.34	1.02	0.431	0.788	1	5467	tags=63%, list=28%, signal=87%
1724	HP_MUSCLE_SPASM	158	0.23	1.02	0.415	0.788	1	2612	tags=23%, list=13%, signal=26%
1725	GOBP_POSITIVE_REGULATION_OF_PROTEIN_DEACETYLATION	29	0.31	1.02	0.449	0.788	1	1962	tags=24%, list=10%, signal=27%
1726	GOBP_REGULATION_OF_CARBOHYDRATE_BIOSYNTHETIC_PROCESS	93	0.24	1.02	0.432	0.79	1	2607	tags=23%, list=13%, signal=26%
1727	GOBP_PROTEIN_TRIMERIZATION	17	0.33	1.02	0.415	0.79	1	4288	tags=41%, list=22%, signal=53%
1728	HP_LOWER_LIMB_PAIN	35	0.28	1.02	0.417	0.791	1	798	tags=14%, list=4%, signal=15%
1729	GOBP_REGULATION_OF_ENDOCYTOSIS	203	0.23	1.02	0.408	0.79	1	3017	tags=24%, list=15%, signal=28%
1730	GOBP_CELLULAR_RESPONSE_TO_INSULIN_STIMULUS	200	0.24	1.02	0.405	0.791	1	3323	tags=26%, list=17%, signal=31%
1731	HP_POOR_WOUND_HEALING	28	0.35	1.02	0.414	0.791	1	3409	tags=32%, list=17%, signal=39%
1732	GOBP_POSITIVE_REGULATION_OF_MAST_CELL_ACTIVATION	20	0.33	1.02	0.414	0.79	1	4183	tags=40%, list=21%, signal=51%
1733	HP_SHIELD_CHEST	15	0.36	1.01	0.439	0.791	1	1129	tags=20%, list=6%, signal=21%
1734	GOBP_CALCIUM_MEDIATED_SIGNALING	201	0.24	1.01	0.407	0.791	1	2852	tags=23%, list=14%, signal=27%
1735	GOBP_HEMOSTASIS	230	0.23	1.01	0.384	0.791	1	4031	tags=29%, list=20%, signal=36%
1736	HP_ABNORMALITY_OF_NEUTROPHILS	263	0.22	1.01	0.422	0.79	1	3289	tags=25%, list=17%, signal=29%
1737	GOBP_PHOSPHOLIPID_BIOSYNTHETIC_PROCESS	244	0.23	1.01	0.432	0.79	1	2956	tags=22%, list=15%, signal=25%
1738	GOBP_REGULATION_OF_TUMOR_NECROSIS_FACTOR_MEDIATED_SIGNALING_PATHWAY	51	0.27	1.01	0.406	0.791	1	1771	tags=20%, list=9%, signal=21%
1739	HP_COMA	89	0.25	1.01	0.407	0.791	1	3280	tags=24%, list=17%, signal=28%
1740	GOBP_FATTY_ACID_BIOSYNTHETIC_PROCESS	148	0.22	1.01	0.426	0.792	1	1197	tags=13%, list=6%, signal=14%
1741	GOBP_REGULATION_OF_SYSTEMIC_ARTERIAL_BLOOD_PRESSURE	95	0.25	1.01	0.427	0.791	1	2237	tags=21%, list=11%, signal=24%
1742	GOBP_HUMORAL_IMMUNE_RESPONSE_MEDIATED_BY_CIRCULATING_IMMUNOGLOBULIN	48	0.3	1.01	0.43	0.791	1	1965	tags=19%, list=10%, signal=21%
1743	HP_ABNORMAL_BLOOD_TRANSITION_ELEMENT_CATION_CONCENTRATION	34	0.28	1.01	0.411	0.791	1	3407	tags=29%, list=17%, signal=35%
1744	GOBP_MYELOID_CELL_APOPTOTIC_PROCESS	37	0.29	1.01	0.417	0.792	1	2922	tags=27%, list=15%, signal=32%
1745	GOBP_STORE_OPERATED_CALCIUM_ENTRY	20	0.32	1.01	0.419	0.792	1	2632	tags=30%, list=13%, signal=35%
1746	GOBP_REGULATION_OF_RECEPTOR_LOCALIZATION_TO_SYNAPSE	17	0.34	1.01	0.414	0.791	1	1315	tags=24%, list=7%, signal=25%
1747	GOCC_APICAL_JUNCTION_COMPLEX	142	0.24	1.01	0.419	0.791	1	2620	tags=23%, list=13%, signal=27%
1748	GOMF_FLOPPASE_ACTIVITY	16	0.38	1.01	0.457	0.79	1	3588	tags=50%, list=18%, signal=61%
1749	GOMF_GROWTH_FACTOR_RECEPTOR_BINDING	138	0.24	1.01	0.406	0.791	1	2965	tags=22%, list=15%, signal=26%
1750	GOMF_NAD_BINDING	56	0.26	1.01	0.412	0.791	1	3241	tags=34%, list=16%, signal=40%
1751	GOBP_POSITIVE_REGULATION_OF_INTERLEUKIN_12_PRODUCTION	42	0.33	1.01	0.421	0.791	1	5793	tags=55%, list=29%, signal=77%
1752	HP_PROLONGED_PARTIAL_THROMBOPLASTIN_TIME	25	0.32	1.01	0.434	0.791	1	389	tags=12%, list=2%, signal=12%
1753	HP_SPINAL_CANAL_STENOSIS	37	0.31	1.01	0.457	0.791	1	1455	tags=19%, list=7%, signal=20%
1754	GOBP_ACETYL_COA_METABOLIC_PROCESS	33	0.31	1.01	0.45	0.791	1	3744	tags=39%, list=19%, signal=49%
1755	HP_TELANGIECTASIA	145	0.23	1.01	0.426	0.79	1	1593	tags=14%, list=8%, signal=16%
1756	GOBP_REGULATION_OF_MYELOID_CELL_APOPTOTIC_PROCESS	31	0.3	1.01	0.428	0.79	1	2922	tags=29%, list=15%, signal=34%
1757	GOBP_NEGATIVE_REGULATION_OF_HYDROLASE_ACTIVITY	347	0.2	1.01	0.4	0.79	1	3102	tags=22%, list=16%, signal=25%
1758	GOBP_MANGANESE_ION_TRANSPORT	16	0.34	1.01	0.436	0.79	1	3566	tags=44%, list=18%, signal=53%
1759	GOBP_INTERLEUKIN_2_PRODUCTION	62	0.31	1.01	0.416	0.79	1	5155	tags=47%, list=26%, signal=63%
1760	GOBP_CELLULAR_RESPONSE_TO_CADMIUM_ION	36	0.32	1.01	0.434	0.79	1	2151	tags=25%, list=11%, signal=28%
1761	GOBP_NEGATIVE_REGULATION_OF_HUMORAL_IMMUNE_RESPONSE	17	0.35	1.01	0.45	0.789	1	897	tags=18%, list=5%, signal=18%
1762	HP_MISSING_RIBS	50	0.28	1.01	0.448	0.789	1	1593	tags=20%, list=8%, signal=22%
1763	HP_PERIPHERAL_ARTERIAL_STENOSIS	32	0.33	1.01	0.442	0.793	1	3365	tags=31%, list=17%, signal=38%
1764	HP_ABNORMAL_TRABECULAR_BONE_MORPHOLOGY	30	0.29	1.01	0.431	0.793	1	2085	tags=20%, list=11%, signal=22%
1765	HP_ORTHOSTATIC_HYPOTENSION	40	0.29	1.01	0.444	0.793	1	2567	tags=25%, list=13%, signal=29%
1766	HP_ARTHRALGIA	173	0.25	1.01	0.407	0.795	1	2097	tags=20%, list=11%, signal=22%
1767	GOBP_POSITIVE_REGULATION_OF_CREB_TRANSCRIPTION_FACTOR_ACTIVITY	18	0.35	1.01	0.444	0.796	1	2742	tags=22%, list=14%, signal=26%
1768	GOBP_RESPONSE_TO_NUTRIENT	152	0.22	1.01	0.425	0.796	1	2904	tags=23%, list=15%, signal=27%
1769	GOBP_GLYCOPROTEIN_BIOSYNTHETIC_PROCESS	300	0.23	1.01	0.409	0.796	1	3598	tags=26%, list=18%, signal=31%
1770	GOBP_NEGATIVE_REGULATION_OF_MUSCLE_CONTRACTION	21	0.34	1.01	0.438	0.796	1	2146	tags=24%, list=11%, signal=27%
1771	GOBP_CELLULAR_MODIFIED_AMINO_ACID_METABOLIC_PROCESS	172	0.22	1.01	0.423	0.796	1	4041	tags=30%, list=20%, signal=37%
1772	GOBP_POSITIVE_REGULATION_OF_HETEROTYPIC_CELL_CELL_ADHESION	15	0.36	1.01	0.411	0.795	1	3682	tags=47%, list=19%, signal=57%
1773	GOBP_TRIGLYCERIDE_CATABOLIC_PROCESS	30	0.3	1.01	0.452	0.795	1	2433	tags=23%, list=12%, signal=27%
1774	GOBP_AMINOGLYCAN_METABOLIC_PROCESS	132	0.25	1.01	0.425	0.796	1	2093	tags=20%, list=11%, signal=23%
1775	HP_ABNORMAL_LEUKOCYTE_PHYSIOLOGY	266	0.25	1.01	0.424	0.795	1	3264	tags=26%, list=17%, signal=31%
1776	GOBP_ESTABLISHMENT_OF_PIGMENT_GRANULE_LOCALIZATION	24	0.31	1.01	0.452	0.795	1	941	tags=17%, list=5%, signal=17%
1777	GOMF_PROTEIN_KINASE_C_ACTIVITY	17	0.35	1	0.434	0.796	1	2845	tags=35%, list=14%, signal=41%
1778	GOBP_REGULATION_OF_B_CELL_APOPTOTIC_PROCESS	21	0.31	1	0.441	0.796	1	1469	tags=24%, list=7%, signal=26%
1779	HP_ABNORMALITY_OF_COMPLEMENT_SYSTEM	31	0.33	1	0.43	0.797	1	1807	tags=16%, list=9%, signal=18%
1780	GOBP_CELLULAR_RESPONSE_TO_GLUCOSE_STARVATION	52	0.28	1	0.435	0.797	1	2955	tags=27%, list=15%, signal=32%
1781	HP_IMMUNODEFICIENCY	214	0.26	1	0.454	0.797	1	3534	tags=26%, list=18%, signal=31%
1782	HP_CENTRALLY_NUCLEATED_SKELETAL_MUSCLE_FIBERS	31	0.29	1	0.441	0.796	1	3476	tags=32%, list=18%, signal=39%
1783	GOBP_NEGATIVE_REGULATION_OF_PROTEIN_CATABOLIC_PROCESS	105	0.22	1	0.415	0.796	1	2278	tags=19%, list=12%, signal=21%
1784	HP_BRONCHITIS	58	0.29	1	0.428	0.796	1	2893	tags=28%, list=15%, signal=32%
1785	GOBP_MEMBRANE_INVAGINATION	71	0.29	1	0.452	0.796	1	5673	tags=52%, list=29%, signal=73%
1786	GOBP_CD4_POSITIVE_OR_CD8_POSITIVE_ALPHA_BETA_T_CELL_LINEAGE_COMMITMENT	24	0.36	1	0.43	0.796	1	5111	tags=42%, list=26%, signal=56%
1787	GOBP_FIBROBLAST_PROLIFERATION	99	0.23	1	0.426	0.796	1	998	tags=14%, list=5%, signal=15%
1788	HP_EXCESSIVE_DAYTIME_SOMNOLENCE	63	0.25	1	0.446	0.797	1	2709	tags=24%, list=14%, signal=28%
1789	GOCC_CELL_PROJECTION_MEMBRANE	335	0.22	1	0.429	0.796	1	2703	tags=21%, list=14%, signal=24%
1790	GOBP_MYELOID_CELL_DIFFERENTIATION	382	0.23	1	0.428	0.796	1	3365	tags=24%, list=17%, signal=29%
1791	HP_STRIDOR	35	0.29	1	0.449	0.797	1	1988	tags=26%, list=10%, signal=29%
1792	HP_EXAGGERATED_STARTLE_RESPONSE	21	0.33	1	0.452	0.797	1	3287	tags=38%, list=17%, signal=46%
1793	HP_IRON_DEFICIENCY_ANEMIA	29	0.3	1	0.465	0.798	1	3407	tags=31%, list=17%, signal=37%
1794	GOBP_NEGATIVE_REGULATION_OF_INTERLEUKIN_6_PRODUCTION	48	0.31	1	0.435	0.798	1	4543	tags=40%, list=23%, signal=51%
1795	HP_ABNORMALITY_OF_ALKALINE_PHOSPHATASE_LEVEL	99	0.25	1	0.442	0.798	1	2373	tags=23%, list=12%, signal=26%
1796	GOBP_APOPTOTIC_CELL_CLEARANCE	50	0.3	1	0.445	0.799	1	3358	tags=30%, list=17%, signal=36%
1797	GOBP_MONOCARBOXYLIC_ACID_BIOSYNTHETIC_PROCESS	200	0.21	1	0.439	0.799	1	2806	tags=20%, list=14%, signal=22%
1798	GOBP_INSULIN_SECRETION_INVOLVED_IN_CELLULAR_RESPONSE_TO_GLUCOSE_STIMULUS	56	0.25	1	0.465	0.798	1	3353	tags=30%, list=17%, signal=36%
1799	GOBP_REGULATION_OF_GENERATION_OF_PRECURSOR_METABOLITES_AND_ENERGY	121	0.22	1	0.436	0.798	1	2157	tags=21%, list=11%, signal=23%
1800	GOCC_TIGHT_JUNCTION	126	0.24	1	0.43	0.798	1	2009	tags=19%, list=10%, signal=21%
1801	GOMF_HYDROLASE_ACTIVITY_ACTING_ON_CARBON_NITROGEN_BUT_NOT_PEPTIDE_BONDS_IN_LINEAR_AMIDES	69	0.25	1	0.448	0.799	1	3726	tags=36%, list=19%, signal=44%
1802	GOBP_TRIGLYCERIDE_METABOLIC_PROCESS	96	0.24	1	0.436	0.799	1	2433	tags=20%, list=12%, signal=22%
1803	GOBP_REGULATION_OF_LEUKOCYTE_DIFFERENTIATION	309	0.24	1	0.404	0.799	1	3315	tags=25%, list=17%, signal=29%
1804	GOBP_VESICLE_ORGANIZATION	333	0.22	1	0.447	0.799	1	3591	tags=25%, list=18%, signal=30%
1805	GOBP_POLARIZED_EPITHELIAL_CELL_DIFFERENTIATION	26	0.3	1	0.488	0.799	1	4051	tags=38%, list=21%, signal=48%
1806	GOBP_CELLULAR_RESPONSE_TO_TOXIC_SUBSTANCE	108	0.24	1	0.438	0.799	1	4455	tags=36%, list=23%, signal=46%
1807	GOMF_TRANSITION_METAL_ION_TRANSMEMBRANE_TRANSPORTER_ACTIVITY	39	0.27	1	0.435	0.8	1	3200	tags=36%, list=16%, signal=43%
1808	GOBP_CELL_SUBSTRATE_ADHESION	355	0.24	1	0.412	0.8	1	1773	tags=15%, list=9%, signal=17%
1809	GOMF_STEROID_BINDING	101	0.24	1	0.434	0.8	1	2396	tags=20%, list=12%, signal=22%
1810	GOCC_GOLGI_APPARATUS_SUBCOMPARTMENT	360	0.23	1	0.439	0.801	1	4205	tags=31%, list=21%, signal=38%
1811	HP_ABNORMAL_CIRCULATING_GLUTAMINE_FAMILY_AMINO_ACID_CONCENTRATION	21	0.35	1	0.453	0.802	1	2290	tags=29%, list=12%, signal=32%
1812	GOBP_POSITIVE_REGULATION_OF_MACROPHAGE_DERIVED_FOAM_CELL_DIFFERENTIATION	18	0.35	1	0.476	0.802	1	1055	tags=22%, list=5%, signal=23%
1813	HP_CUTANEOUS_ABSCESS	20	0.38	1	0.456	0.802	1	6289	tags=75%, list=32%, signal=110%
1814	HP_SEROSITIS	73	0.27	1	0.419	0.802	1	3785	tags=33%, list=19%, signal=41%
1815	GOBP_NEGATIVE_REGULATION_OF_WOUND_HEALING	72	0.27	1	0.43	0.802	1	1650	tags=15%, list=8%, signal=17%
1816	HP_ABNORMAL_GRANULOCYTE_COUNT	223	0.22	1	0.422	0.802	1	3289	tags=26%, list=17%, signal=31%
1817	GOMF_KINASE_REGULATOR_ACTIVITY	231	0.21	1	0.397	0.801	1	1839	tags=16%, list=9%, signal=17%
1818	GOBP_POSITIVE_REGULATION_OF_SMALL_MOLECULE_METABOLIC_PROCESS	141	0.22	1	0.445	0.802	1	2561	tags=21%, list=13%, signal=23%
1819	GOBP_REGULATION_OF_SMALL_MOLECULE_METABOLIC_PROCESS	309	0.21	1	0.434	0.802	1	2734	tags=20%, list=14%, signal=23%
1820	GOBP_CELLULAR_RESPONSE_TO_OXIDATIVE_STRESS	267	0.21	0.99	0.432	0.803	1	3226	tags=25%, list=16%, signal=30%
1821	GOBP_REGULATION_OF_VASCULAR_PERMEABILITY	48	0.28	0.99	0.447	0.804	1	1573	tags=21%, list=8%, signal=23%
1822	GOBP_NEGATIVE_REGULATION_OF_ALPHA_BETA_T_CELL_ACTIVATION	44	0.29	0.99	0.445	0.804	1	2770	tags=25%, list=14%, signal=29%
1823	GOBP_RHO_PROTEIN_SIGNAL_TRANSDUCTION	133	0.25	0.99	0.437	0.804	1	2981	tags=24%, list=15%, signal=28%
1824	GOBP_GENERATION_OF_PRECURSOR_METABOLITES_AND_ENERGY	461	0.21	0.99	0.424	0.804	1	3077	tags=21%, list=16%, signal=25%
1825	HP_ABNORMAL_LDL_CHOLESTEROL_CONCENTRATION	42	0.29	0.99	0.453	0.804	1	2343	tags=24%, list=12%, signal=27%
1826	GOBP_GLUCOSE_6_PHOSPHATE_METABOLIC_PROCESS	26	0.31	0.99	0.448	0.804	1	669	tags=15%, list=3%, signal=16%
1827	HP_VENTRICULAR_TACHYCARDIA	58	0.24	0.99	0.452	0.805	1	2690	tags=24%, list=14%, signal=28%
1828	GOBP_APOPTOTIC_PROCESS_INVOLVED_IN_MORPHOGENESIS	26	0.29	0.99	0.452	0.805	1	1948	tags=23%, list=10%, signal=26%
1829	GOBP_POSITIVE_REGULATION_OF_SYNCYTIUM_FORMATION_BY_PLASMA_MEMBRANE_FUSION	22	0.34	0.99	0.458	0.804	1	5003	tags=50%, list=25%, signal=67%
1830	GOBP_MOTOR_NEURON_APOPTOTIC_PROCESS	21	0.31	0.99	0.478	0.804	1	1969	tags=29%, list=10%, signal=32%
1831	GOBP_NEGATIVE_REGULATION_OF_B_CELL_PROLIFERATION	18	0.39	0.99	0.453	0.805	1	1929	tags=22%, list=10%, signal=25%
1832	GOBP_POSITIVE_REGULATION_OF_PROTEIN_LOCALIZATION	434	0.2	0.99	0.447	0.805	1	2956	tags=22%, list=15%, signal=25%
1833	GOCC_PROTEIN_PHOSPHATASE_TYPE_2A_COMPLEX	16	0.35	0.99	0.45	0.805	1	4882	tags=44%, list=25%, signal=58%
1834	GOBP_POSITIVE_REGULATION_OF_MACROAUTOPHAGY	73	0.28	0.99	0.459	0.805	1	3497	tags=36%, list=18%, signal=43%
1835	GOBP_REGULATION_OF_NOTCH_SIGNALING_PATHWAY	86	0.25	0.99	0.468	0.805	1	2397	tags=23%, list=12%, signal=26%
1836	GOBP_PROTEIN_LOCALIZATION_TO_CELL_JUNCTION	94	0.24	0.99	0.47	0.805	1	2881	tags=22%, list=15%, signal=26%
1837	GOBP_INFLAMMATORY_RESPONSE_TO_ANTIGENIC_STIMULUS	72	0.28	0.99	0.448	0.804	1	3277	tags=31%, list=17%, signal=36%
1838	GOCC_LAMELLIPODIUM_MEMBRANE	22	0.37	0.99	0.491	0.806	1	4648	tags=45%, list=24%, signal=59%
1839	GOBP_CHOLESTEROL_STORAGE	19	0.36	0.99	0.459	0.807	1	4607	tags=47%, list=23%, signal=62%
1840	HP_HEADACHE	287	0.21	0.99	0.446	0.807	1	3697	tags=26%, list=19%, signal=31%
1841	GOBP_NEGATIVE_REGULATION_OF_T_HELPER_CELL_DIFFERENTIATION	18	0.35	0.99	0.469	0.807	1	854	tags=22%, list=4%, signal=23%
1842	GOBP_NEGATIVE_REGULATION_OF_PEPTIDASE_ACTIVITY	245	0.21	0.99	0.457	0.807	1	3102	tags=22%, list=16%, signal=26%
1843	GOBP_POSITIVE_REGULATION_OF_ESTABLISHMENT_OF_PROTEIN_LOCALIZATION_TO_MITOCHONDRION	36	0.28	0.99	0.475	0.808	1	3699	tags=33%, list=19%, signal=41%
1844	HP_HYPERLIPIDEMIA	116	0.24	0.99	0.449	0.808	1	2010	tags=19%, list=10%, signal=21%
1845	GOBP_POSITIVE_REGULATION_OF_STEROL_TRANSPORT	38	0.28	0.99	0.481	0.808	1	2961	tags=26%, list=15%, signal=31%
1846	GOBP_HEPATOCYTE_DIFFERENTIATION	16	0.34	0.99	0.486	0.809	1	1346	tags=19%, list=7%, signal=20%
1847	HP_ABNORMAL_ENZYME_COENZYME_ACTIVITY	500	0.2	0.99	0.472	0.808	1	3463	tags=24%, list=18%, signal=28%
1848	GOBP_B_CELL_HOMEOSTASIS	32	0.32	0.99	0.45	0.808	1	4573	tags=44%, list=23%, signal=57%
1849	GOBP_NEGATIVE_REGULATION_OF_B_CELL_ACTIVATION	35	0.32	0.99	0.455	0.808	1	1929	tags=20%, list=10%, signal=22%
1850	GOMF_PEPTIDE_BINDING	313	0.2	0.99	0.43	0.808	1	3015	tags=22%, list=15%, signal=26%
1851	GOBP_ACTIVATION_OF_IMMUNE_RESPONSE	305	0.26	0.99	0.454	0.808	1	4178	tags=33%, list=21%, signal=41%
1852	HP_EPISTAXIS	96	0.27	0.99	0.477	0.808	1	4031	tags=32%, list=20%, signal=40%
1853	HP_ABNORMAL_CIRCULATING_LIPID_CONCENTRATION	261	0.22	0.99	0.441	0.81	1	3463	tags=26%, list=18%, signal=32%
1854	GOBP_NEGATIVE_REGULATION_OF_T_CELL_DIFFERENTIATION	45	0.28	0.99	0.449	0.81	1	1080	tags=18%, list=5%, signal=19%
1855	GOBP_POSITIVE_REGULATION_OF_MIRNA_METABOLIC_PROCESS	51	0.28	0.99	0.472	0.809	1	4607	tags=39%, list=23%, signal=51%
1856	GOBP_REGULATION_OF_DEFENSE_RESPONSE_TO_VIRUS	66	0.28	0.99	0.485	0.81	1	3595	tags=27%, list=18%, signal=33%
1857	GOBP_VASCULAR_WOUND_HEALING	17	0.36	0.99	0.485	0.81	1	1650	tags=18%, list=8%, signal=19%
1858	GOBP_ESTABLISHMENT_OR_MAINTENANCE_OF_MONOPOLAR_CELL_POLARITY	25	0.3	0.99	0.488	0.809	1	1969	tags=28%, list=10%, signal=31%
1859	HP_ABNORMAL_NEUTROPHIL_COUNT	186	0.22	0.99	0.468	0.809	1	3289	tags=26%, list=17%, signal=31%
1860	GOCC_AUTOPHAGOSOME_MEMBRANE	49	0.28	0.99	0.473	0.809	1	2646	tags=20%, list=13%, signal=24%
1861	GOBP_FC_GAMMA_RECEPTOR_SIGNALING_PATHWAY	32	0.35	0.99	0.494	0.809	1	3591	tags=34%, list=18%, signal=42%
1862	GOBP_REGULATION_OF_PHOSPHOLIPASE_ACTIVITY	65	0.27	0.98	0.464	0.809	1	2897	tags=29%, list=15%, signal=34%
1863	GOBP_CELLULAR_ION_HOMEOSTASIS	499	0.2	0.98	0.433	0.809	1	3151	tags=22%, list=16%, signal=26%
1864	HP_DECREASED_CIRCULATING_ANTIBODY_LEVEL	174	0.25	0.98	0.463	0.809	1	4460	tags=36%, list=23%, signal=46%
1865	GOBP_RESPONSE_TO_FATTY_ACID	61	0.25	0.98	0.443	0.809	1	2734	tags=25%, list=14%, signal=28%
1866	GOBP_TRACHEA_DEVELOPMENT	19	0.32	0.98	0.478	0.809	1	1681	tags=21%, list=9%, signal=23%
1867	HP_FRONTAL_LOBE_DEMENTIA	18	0.34	0.98	0.459	0.808	1	1965	tags=33%, list=10%, signal=37%
1868	GOBP_OLIGOSACCHARIDE_METABOLIC_PROCESS	63	0.25	0.98	0.468	0.808	1	3495	tags=29%, list=18%, signal=35%
1869	GOBP_VITAMIN_D_METABOLIC_PROCESS	20	0.32	0.98	0.498	0.808	1	3964	tags=40%, list=20%, signal=50%
1870	GOMF_PATTERN_RECOGNITION_RECEPTOR_ACTIVITY	27	0.37	0.98	0.48	0.808	1	2345	tags=30%, list=12%, signal=34%
1871	GOBP_RESPONSE_TO_ENDOPLASMIC_RETICULUM_STRESS	247	0.22	0.98	0.459	0.808	1	4953	tags=36%, list=25%, signal=47%
1872	GOBP_RENAL_FILTRATION	25	0.32	0.98	0.468	0.812	1	3004	tags=32%, list=15%, signal=38%
1873	GOBP_GLUTAMINE_FAMILY_AMINO_ACID_BIOSYNTHETIC_PROCESS	17	0.32	0.98	0.492	0.812	1	3982	tags=47%, list=20%, signal=59%
1874	GOBP_CELLULAR_METAL_ION_HOMEOSTASIS	405	0.2	0.98	0.434	0.812	1	3011	tags=21%, list=15%, signal=25%
1875	GOBP_CELL_CELL_RECOGNITION	71	0.23	0.98	0.497	0.812	1	3515	tags=28%, list=18%, signal=34%
1876	GOBP_BRANCHED_CHAIN_AMINO_ACID_CATABOLIC_PROCESS	21	0.37	0.98	0.477	0.812	1	4256	tags=43%, list=22%, signal=55%
1877	GOBP_REGULATION_OF_MICROGLIAL_CELL_ACTIVATION	17	0.38	0.98	0.494	0.811	1	4878	tags=53%, list=25%, signal=70%
1878	GOBP_PURINE_NUCLEOTIDE_CATABOLIC_PROCESS	48	0.25	0.98	0.487	0.811	1	4202	tags=33%, list=21%, signal=42%
1879	GOBP_LYMPHOCYTE_COSTIMULATION	47	0.32	0.98	0.458	0.811	1	4573	tags=40%, list=23%, signal=52%
1880	GOBP_CAMP_METABOLIC_PROCESS	23	0.32	0.98	0.494	0.811	1	471	tags=17%, list=2%, signal=18%
1881	HP_HYPOLIPOPROTEINEMIA	28	0.31	0.98	0.473	0.811	1	3655	tags=39%, list=19%, signal=48%
1882	GOBP_REGULATION_OF_OSTEOCLAST_DIFFERENTIATION	67	0.27	0.98	0.471	0.811	1	2035	tags=19%, list=10%, signal=22%
1883	HP_ABNORMAL_BLOOD_MONOVALENT_INORGANIC_CATION_CONCENTRATION	123	0.22	0.98	0.498	0.811	1	2538	tags=20%, list=13%, signal=23%
1884	HP_DECREASED_NUMBER_OF_PERIPHERAL_MYELINATED_NERVE_FIBERS	43	0.28	0.98	0.478	0.812	1	3338	tags=33%, list=17%, signal=39%
1885	GOBP_EPITHELIAL_CELL_PROLIFERATION	428	0.22	0.98	0.475	0.811	1	3011	tags=21%, list=15%, signal=25%
1886	GOBP_NEGATIVE_REGULATION_OF_CYTOSKELETON_ORGANIZATION	146	0.23	0.98	0.456	0.811	1	2733	tags=22%, list=14%, signal=25%
1887	GOBP_FOCAL_ADHESION_ASSEMBLY	85	0.28	0.98	0.479	0.811	1	2037	tags=20%, list=10%, signal=22%
1888	GOBP_RESPONSE_TO_LECTIN	22	0.34	0.98	0.474	0.811	1	2596	tags=36%, list=13%, signal=42%
1889	GOBP_NEGATIVE_REGULATION_OF_SYSTEMIC_ARTERIAL_BLOOD_PRESSURE	20	0.32	0.98	0.475	0.812	1	1650	tags=20%, list=8%, signal=22%
1890	HP_ADENOMA_SEBACEUM	20	0.31	0.98	0.485	0.813	1	2508	tags=25%, list=13%, signal=29%
1891	HP_ABNORMAL_B_CELL_MORPHOLOGY	54	0.31	0.98	0.48	0.813	1	4021	tags=41%, list=20%, signal=51%
1892	GOBP_GLYCEROPHOSPHOLIPID_BIOSYNTHETIC_PROCESS	202	0.23	0.98	0.477	0.813	1	4022	tags=30%, list=20%, signal=37%
1893	GOMF_ENDOPEPTIDASE_ACTIVITY	413	0.2	0.98	0.493	0.813	1	2354	tags=16%, list=12%, signal=18%
1894	GOBP_POSITIVE_REGULATION_OF_KINASE_ACTIVITY	470	0.21	0.98	0.439	0.812	1	2991	tags=22%, list=15%, signal=26%
1895	GOBP_CELLULAR_LIPID_CATABOLIC_PROCESS	218	0.22	0.98	0.481	0.812	1	3917	tags=27%, list=20%, signal=33%
1896	GOBP_PEPTIDYL_CYSTEINE_MODIFICATION	48	0.26	0.98	0.454	0.812	1	2399	tags=27%, list=12%, signal=31%
1897	GOBP_QUINONE_METABOLIC_PROCESS	37	0.29	0.98	0.458	0.812	1	2512	tags=30%, list=13%, signal=34%
1898	GOBP_POSITIVE_REGULATION_OF_ORGANIC_ACID_TRANSPORT	46	0.26	0.98	0.482	0.812	1	3497	tags=30%, list=18%, signal=37%
1899	GOBP_PHAGOSOME_MATURATION	28	0.3	0.98	0.451	0.812	1	4133	tags=39%, list=21%, signal=50%
1900	GOBP_ENERGY_RESERVE_METABOLIC_PROCESS	78	0.24	0.98	0.491	0.812	1	3941	tags=33%, list=20%, signal=41%
1901	HP_DIARRHEA	337	0.22	0.98	0.467	0.813	1	2645	tags=20%, list=13%, signal=22%
1902	GOBP_MONOCARBOXYLIC_ACID_CATABOLIC_PROCESS	124	0.24	0.98	0.468	0.812	1	3917	tags=30%, list=20%, signal=37%
1903	GOBP_NUCLEOSIDE_BISPHOSPHATE_BIOSYNTHETIC_PROCESS	57	0.25	0.98	0.455	0.814	1	4190	tags=35%, list=21%, signal=44%
1904	GOBP_RESPONSE_TO_METAL_ION	353	0.2	0.98	0.493	0.814	1	3999	tags=27%, list=20%, signal=34%
1905	GOMF_SNARE_BINDING	108	0.24	0.98	0.484	0.814	1	1826	tags=17%, list=9%, signal=18%
1906	GOBP_REGULATION_OF_OXIDATIVE_STRESS_INDUCED_CELL_DEATH	68	0.24	0.98	0.487	0.814	1	3084	tags=31%, list=16%, signal=36%
1907	HP_HASHIMOTO_THYROIDITIS	15	0.35	0.98	0.486	0.813	1	1469	tags=13%, list=7%, signal=14%
1908	GOBP_CELLULAR_RESPONSE_TO_ZINC_ION	23	0.34	0.98	0.465	0.813	1	2151	tags=26%, list=11%, signal=29%
1909	GOBP_POSTSYNAPTIC_MODULATION_OF_CHEMICAL_SYNAPTIC_TRANSMISSION	16	0.33	0.98	0.516	0.813	1	2400	tags=31%, list=12%, signal=36%
1910	GOBP_VASCULAR_ENDOTHELIAL_GROWTH_FACTOR_PRODUCTION	34	0.3	0.97	0.463	0.814	1	1701	tags=18%, list=9%, signal=19%
1911	GOBP_PHOSPHOLIPID_METABOLIC_PROCESS	357	0.21	0.97	0.5	0.814	1	2956	tags=21%, list=15%, signal=25%
1912	HP_ABNORMALITY_OF_THE_NASAL_SEPTUM	18	0.32	0.97	0.498	0.814	1	4023	tags=44%, list=20%, signal=56%
1913	GOBP_REGULATED_EXOCYTOSIS	238	0.22	0.97	0.462	0.814	1	2926	tags=21%, list=15%, signal=25%
1914	HP_CARDIAC_ARREST	132	0.22	0.97	0.51	0.814	1	2593	tags=21%, list=13%, signal=24%
1915	GOBP_NEGATIVE_REGULATION_OF_TYPE_I_INTERFERON_MEDIATED_SIGNALING_PATHWAY	19	0.36	0.97	0.49	0.814	1	2589	tags=37%, list=13%, signal=42%
1916	GOBP_BODY_FLUID_SECRETION	89	0.22	0.97	0.496	0.814	1	1777	tags=16%, list=9%, signal=17%
1917	GOBP_GLYCEROLIPID_METABOLIC_PROCESS	375	0.21	0.97	0.485	0.814	1	2956	tags=21%, list=15%, signal=24%
1918	GOBP_REGULATION_OF_NEUROTRANSMITTER_RECEPTOR_ACTIVITY	60	0.25	0.97	0.464	0.814	1	2768	tags=23%, list=14%, signal=27%
1919	GOBP_REGULATION_OF_AMYLOID_FIBRIL_FORMATION	15	0.35	0.97	0.48	0.815	1	1965	tags=27%, list=10%, signal=30%
1920	GOMF_MAGNESIUM_ION_BINDING	215	0.21	0.97	0.467	0.815	1	3280	tags=24%, list=17%, signal=28%
1921	GOBP_NEGATIVE_REGULATION_OF_LYMPHOCYTE_DIFFERENTIATION	55	0.27	0.97	0.455	0.815	1	1080	tags=16%, list=5%, signal=17%
1922	GOBP_REGULATION_OF_FIBROBLAST_PROLIFERATION	84	0.23	0.97	0.471	0.816	1	998	tags=14%, list=5%, signal=15%
1923	GOMF_ATPASE_COUPLED_INTRAMEMBRANE_LIPID_TRANSPORTER_ACTIVITY	27	0.32	0.97	0.502	0.815	1	3822	tags=44%, list=19%, signal=55%
1924	GOBP_RESPONSE_TO_TOPOLOGICALLY_INCORRECT_PROTEIN	154	0.23	0.97	0.46	0.815	1	2674	tags=22%, list=14%, signal=25%
1925	GOBP_POSITIVE_REGULATION_OF_SODIUM_ION_TRANSPORT	34	0.28	0.97	0.487	0.815	1	2699	tags=26%, list=14%, signal=31%
1926	GOBP_PROTEIN_LOCALIZATION_TO_POSTSYNAPSE	34	0.28	0.97	0.504	0.816	1	2166	tags=21%, list=11%, signal=23%
1927	GOBP_ODONTOGENESIS_OF_DENTIN_CONTAINING_TOOTH	88	0.25	0.97	0.479	0.816	1	2533	tags=24%, list=13%, signal=27%
1928	HP_CHORDEE	15	0.33	0.97	0.495	0.817	1	1962	tags=27%, list=10%, signal=30%
1929	GOBP_PROTEIN_TARGETING	306	0.2	0.97	0.511	0.816	1	2359	tags=16%, list=12%, signal=18%
1930	GOMF_CALCIUM_DEPENDENT_CYSTEINE_TYPE_ENDOPEPTIDASE_ACTIVITY	17	0.33	0.97	0.477	0.816	1	6	tags=6%, list=0%, signal=6%
1931	GOBP_ACTIVATION_OF_JANUS_KINASE_ACTIVITY	15	0.35	0.97	0.481	0.816	1	2924	tags=27%, list=15%, signal=31%
1932	GOMF_CHEMOKINE_ACTIVITY	47	0.33	0.97	0.491	0.817	1	3303	tags=34%, list=17%, signal=41%
1933	GOCC_MYOFILAMENT	24	0.32	0.97	0.469	0.817	1	3971	tags=50%, list=20%, signal=63%
1934	GOBP_REGULATION_OF_CELLULAR_COMPONENT_SIZE	346	0.21	0.97	0.493	0.817	1	3592	tags=27%, list=18%, signal=32%
1935	HP_AVASCULAR_NECROSIS	76	0.26	0.97	0.486	0.817	1	3088	tags=25%, list=16%, signal=30%
1936	GOBP_REGULATION_OF_RESPONSE_TO_ENDOPLASMIC_RETICULUM_STRESS	77	0.25	0.97	0.49	0.817	1	4214	tags=30%, list=21%, signal=38%
1937	GOBP_RESPONSE_TO_STEROL	30	0.3	0.97	0.501	0.817	1	2113	tags=27%, list=11%, signal=30%
1938	HP_GENERALIZED_HYPERPIGMENTATION	38	0.27	0.97	0.491	0.817	1	2316	tags=18%, list=12%, signal=21%
1939	GOBP_RESPONSE_TO_ALCOHOL	249	0.2	0.97	0.515	0.817	1	2891	tags=24%, list=15%, signal=28%
1940	GOBP_HORMONE_BIOSYNTHETIC_PROCESS	68	0.24	0.97	0.478	0.817	1	2788	tags=19%, list=14%, signal=22%
1941	GOBP_INORGANIC_ANION_TRANSPORT	186	0.21	0.97	0.524	0.817	1	4108	tags=30%, list=21%, signal=37%
1942	HP_SPINAL_CORD_COMPRESSION	26	0.3	0.97	0.491	0.817	1	2333	tags=31%, list=12%, signal=35%
1943	GOBP_NEGATIVE_REGULATION_OF_PHOSPHATASE_ACTIVITY	35	0.25	0.97	0.483	0.817	1	1650	tags=14%, list=8%, signal=16%
1944	GOMF_LIPOPOLYSACCHARIDE_BINDING	36	0.29	0.97	0.467	0.817	1	3282	tags=33%, list=17%, signal=40%
1945	GOBP_GLYCEROLIPID_BIOSYNTHETIC_PROCESS	239	0.22	0.97	0.508	0.816	1	4126	tags=30%, list=21%, signal=38%
1946	GOBP_MEMBRANE_REPOLARIZATION_DURING_CARDIAC_MUSCLE_CELL_ACTION_POTENTIAL	22	0.3	0.97	0.491	0.816	1	1196	tags=18%, list=6%, signal=19%
1947	HP_HYPERCHOLESTEROLEMIA	62	0.26	0.97	0.514	0.816	1	2010	tags=19%, list=10%, signal=21%
1948	HP_BASAL_CELL_CARCINOMA	49	0.27	0.97	0.491	0.816	1	2845	tags=27%, list=14%, signal=31%
1949	GOBP_PERK_MEDIATED_UNFOLDED_PROTEIN_RESPONSE	18	0.33	0.97	0.503	0.815	1	13151	tags=100%, list=67%, signal=299%
1950	HP_WEIGHT_LOSS	299	0.22	0.97	0.513	0.815	1	3410	tags=26%, list=17%, signal=31%
1951	GOBP_REGULATION_OF_MACROPHAGE_ACTIVATION	55	0.29	0.97	0.491	0.815	1	4878	tags=40%, list=25%, signal=53%
1952	GOBP_INTRINSIC_APOPTOTIC_SIGNALING_PATHWAY_IN_RESPONSE_TO_DNA_DAMAGE	100	0.23	0.97	0.495	0.815	1	1712	tags=18%, list=9%, signal=20%
1953	GOMF_UBIQUITIN_BINDING	94	0.24	0.97	0.496	0.814	1	1950	tags=20%, list=10%, signal=22%
1954	GOBP_NEGATIVE_REGULATION_OF_INTERLEUKIN_2_PRODUCTION	27	0.34	0.97	0.478	0.814	1	4105	tags=41%, list=21%, signal=51%
1955	GOBP_REGULATION_OF_MACROPHAGE_DIFFERENTIATION	22	0.31	0.97	0.48	0.814	1	4406	tags=45%, list=22%, signal=58%
1956	GOBP_EXCRETION	37	0.26	0.97	0.507	0.814	1	3060	tags=27%, list=15%, signal=32%
1957	GOCC_LAMELLIPODIUM	196	0.24	0.97	0.469	0.813	1	3195	tags=29%, list=16%, signal=34%
1958	GOBP_REGULATION_OF_MYELINATION	48	0.26	0.97	0.482	0.813	1	2866	tags=29%, list=15%, signal=34%
1959	GOCC_EXTERNAL_SIDE_OF_PLASMA_MEMBRANE	373	0.26	0.97	0.464	0.813	1	3974	tags=31%, list=20%, signal=38%
1960	GOBP_CD40_SIGNALING_PATHWAY	15	0.36	0.97	0.497	0.813	1	6209	tags=53%, list=31%, signal=78%
1961	GOBP_CELLULAR_RESPONSE_TO_ATP	18	0.33	0.97	0.492	0.813	1	2561	tags=39%, list=13%, signal=45%
1962	GOBP_ERK1_AND_ERK2_CASCADE	314	0.22	0.97	0.495	0.814	1	3193	tags=24%, list=16%, signal=28%
1963	GOBP_NEGATIVE_REGULATION_OF_PLATELET_ACTIVATION	19	0.33	0.97	0.494	0.814	1	3953	tags=32%, list=20%, signal=39%
1964	GOBP_REGULATION_OF_CELLULAR_RESPONSE_TO_VASCULAR_ENDOTHELIAL_GROWTH_FACTOR_STIMULUS	21	0.31	0.97	0.508	0.814	1	1095	tags=24%, list=6%, signal=25%
1965	HP_HYPOPROTEINEMIA	16	0.33	0.97	0.501	0.813	1	1727	tags=25%, list=9%, signal=27%
1966	HP_HEMOLYTIC_ANEMIA	129	0.25	0.97	0.481	0.813	1	4352	tags=35%, list=22%, signal=44%
1967	GOBP_PHOSPHATIDYLINOSITOL_PHOSPHATE_BIOSYNTHETIC_PROCESS	63	0.28	0.97	0.501	0.813	1	1755	tags=16%, list=9%, signal=17%
1968	GOBP_INTESTINAL_EPITHELIAL_CELL_DIFFERENTIATION	23	0.3	0.97	0.504	0.812	1	2842	tags=22%, list=14%, signal=25%
1969	HP_CRANIAL_NERVE_COMPRESSION	42	0.26	0.97	0.503	0.812	1	3199	tags=31%, list=16%, signal=37%
1970	GOBP_REGULATION_OF_DNA_TEMPLATED_TRANSCRIPTION_IN_RESPONSE_TO_STRESS	44	0.29	0.97	0.499	0.812	1	2578	tags=20%, list=13%, signal=23%
1971	HP_PROGRESSIVE_CEREBELLAR_ATAXIA	84	0.23	0.97	0.528	0.812	1	3241	tags=24%, list=16%, signal=28%
1972	HP_OSTEOLYSIS_INVOLVING_BONES_OF_THE_UPPER_LIMBS	21	0.34	0.97	0.487	0.812	1	2260	tags=29%, list=11%, signal=32%
1973	GOBP_REGULATION_OF_PROTON_TRANSPORT	20	0.3	0.97	0.521	0.812	1	1793	tags=20%, list=9%, signal=22%
1974	GOBP_NEGATIVE_REGULATION_OF_PROTEIN_BINDING	92	0.23	0.96	0.481	0.812	1	2892	tags=25%, list=15%, signal=29%
1975	GOMF_NUCLEAR_ESTROGEN_RECEPTOR_BINDING	36	0.29	0.96	0.501	0.812	1	3507	tags=31%, list=18%, signal=37%
1976	HP_PERIPHERAL_AXONAL_NEUROPATHY	145	0.22	0.96	0.512	0.812	1	2714	tags=19%, list=14%, signal=22%
1977	GOBP_NEGATIVE_REGULATION_OF_ORGAN_GROWTH	31	0.3	0.96	0.509	0.812	1	3315	tags=35%, list=17%, signal=43%
1978	GOCC_PHAGOPHORE_ASSEMBLY_SITE_MEMBRANE	18	0.33	0.96	0.484	0.812	1	1767	tags=17%, list=9%, signal=18%
1979	HP_AREFLEXIA_OF_LOWER_LIMBS	55	0.26	0.96	0.497	0.812	1	2699	tags=24%, list=14%, signal=27%
1980	HP_BEAKING_OF_VERTEBRAL_BODIES	23	0.31	0.96	0.498	0.813	1	2447	tags=26%, list=12%, signal=30%
1981	HP_FLAT_ACETABULAR_ROOF	26	0.29	0.96	0.493	0.813	1	1129	tags=19%, list=6%, signal=20%
1982	GOBP_RESPONSE_TO_CARBOHYDRATE	214	0.21	0.96	0.539	0.813	1	3364	tags=25%, list=17%, signal=30%
1983	GOBP_POSITIVE_REGULATION_OF_CYTOSKELETON_ORGANIZATION	187	0.21	0.96	0.527	0.812	1	2866	tags=25%, list=15%, signal=29%
1984	HP_VENOUS_THROMBOSIS	83	0.26	0.96	0.491	0.812	1	4004	tags=29%, list=20%, signal=36%
1985	GOBP_NEGATIVE_REGULATION_OF_OSTEOBLAST_DIFFERENTIATION	45	0.28	0.96	0.491	0.812	1	2555	tags=24%, list=13%, signal=28%
1986	GOBP_RESPONSE_TO_STEROID_HORMONE	331	0.2	0.96	0.517	0.812	1	4023	tags=30%, list=20%, signal=37%
1987	GOBP_SULFUR_COMPOUND_METABOLIC_PROCESS	317	0.2	0.96	0.505	0.812	1	3643	tags=26%, list=18%, signal=32%
1988	GOBP_ENDOTHELIAL_CELL_MIGRATION	209	0.24	0.96	0.478	0.812	1	2991	tags=24%, list=15%, signal=28%
1989	GOBP_VASCULAR_ENDOTHELIAL_GROWTH_FACTOR_SIGNALING_PATHWAY	39	0.29	0.96	0.473	0.814	1	1482	tags=23%, list=8%, signal=25%
1990	GOCC_GOLGI_LUMEN	101	0.24	0.96	0.518	0.814	1	747	tags=12%, list=4%, signal=12%
1991	GOBP_CELL_CELL_JUNCTION_ASSEMBLY	147	0.22	0.96	0.494	0.813	1	2604	tags=22%, list=13%, signal=25%
1992	HP_ABNORMALITY_OF_PERIPHERAL_NERVES	121	0.23	0.96	0.511	0.814	1	3409	tags=23%, list=17%, signal=28%
1993	HP_CARIOUS_TEETH	145	0.22	0.96	0.488	0.813	1	2792	tags=21%, list=14%, signal=24%
1994	GOBP_NUCLEOSIDE_MONOPHOSPHATE_METABOLIC_PROCESS	74	0.24	0.96	0.489	0.814	1	2979	tags=24%, list=15%, signal=29%
1995	GOBP_BILE_ACID_BIOSYNTHETIC_PROCESS	35	0.27	0.96	0.501	0.813	1	2258	tags=17%, list=11%, signal=19%
1996	GOBP_RESPONSE_TO_CORTICOSTEROID	163	0.21	0.96	0.518	0.814	1	3152	tags=26%, list=16%, signal=31%
1997	GOBP_MOLTING_CYCLE	115	0.24	0.96	0.49	0.814	1	3007	tags=27%, list=15%, signal=32%
1998	GOBP_CELLULAR_RESPONSE_TO_NUTRIENT	41	0.28	0.96	0.505	0.814	1	1795	tags=17%, list=9%, signal=19%
1999	GOBP_RIBONUCLEOSIDE_MONOPHOSPHATE_BIOSYNTHETIC_PROCESS	32	0.29	0.96	0.498	0.815	1	904	tags=16%, list=5%, signal=16%
[truncated: 1,534 more rows]

## Sheet: Sheet2
	GS follow link to MSigDB	SIZE	ES	NES	NOM p-val	FDR q-val	FWER p-val	RANK AT MAX	LEADING EDGE
