# Supplementary material for: Exosomal TACSTD2 promotes invasion, metastasis and glycolysis in ovarian cancer
Source: Discov Oncol. 2025 Dec 2;17:23. doi: 10.1007/s12672-025-04041-6 (PMC12775207; doi:10.1007/s12672-025-04041-6)
Supplement: Supplementary file 5 — Supplementary material 5. [file 12672_2025_4041_MOESM5_ESM.xlsx]

## Sheet: Sheet1
	GS follow link to MSigDB	SIZE	ES	NES	NOM p-val	FDR q-val	FWER p-val	RANK AT MAX	LEADING EDGE
1	HALLMARK_ESTROGEN_RESPONSE_EARLY	195	0.52	2.11	0	0.006	0.003	3011	tags=44%, list=15%, signal=52%
2	HALLMARK_P53_PATHWAY	192	0.42	1.87	0	0.088	0.09	3251	tags=34%, list=16%, signal=41%
3	HALLMARK_TNFA_SIGNALING_VIA_NFKB	198	0.58	1.86	0.029	0.063	0.094	3359	tags=48%, list=17%, signal=58%
4	HALLMARK_APOPTOSIS	159	0.45	1.84	0.004	0.056	0.102	2923	tags=37%, list=15%, signal=43%
5	HALLMARK_ESTROGEN_RESPONSE_LATE	196	0.39	1.77	0	0.083	0.167	2946	tags=35%, list=15%, signal=41%
6	HALLMARK_CHOLESTEROL_HOMEOSTASIS	73	0.48	1.76	0.009	0.073	0.176	2665	tags=37%, list=13%, signal=43%
7	HALLMARK_INTERFERON_GAMMA_RESPONSE	198	0.6	1.76	0.055	0.066	0.185	4775	tags=65%, list=24%, signal=85%
8	HALLMARK_INTERFERON_ALPHA_RESPONSE	95	0.68	1.73	0.061	0.069	0.216	3839	tags=68%, list=19%, signal=85%
9	HALLMARK_INFLAMMATORY_RESPONSE	198	0.51	1.69	0.04	0.077	0.258	4729	tags=56%, list=24%, signal=72%
10	HALLMARK_ADIPOGENESIS	192	0.39	1.62	0.02	0.114	0.353	3159	tags=31%, list=16%, signal=36%
11	HALLMARK_REACTIVE_OXYGEN_SPECIES_PATHWAY	47	0.45	1.53	0.051	0.164	0.488	4679	tags=53%, list=24%, signal=70%
12	HALLMARK_PROTEIN_SECRETION	95	0.41	1.46	0.083	0.214	0.598	4808	tags=46%, list=24%, signal=61%
13	HALLMARK_ANDROGEN_RESPONSE	96	0.36	1.42	0.071	0.236	0.651	2656	tags=29%, list=13%, signal=34%
14	HALLMARK_COMPLEMENT	200	0.36	1.41	0.113	0.229	0.661	3922	tags=39%, list=20%, signal=48%
15	HALLMARK_PEROXISOME	104	0.34	1.39	0.086	0.234	0.687	3407	tags=30%, list=17%, signal=36%
16	HALLMARK_IL6_JAK_STAT3_SIGNALING	87	0.45	1.38	0.146	0.226	0.696	4648	tags=51%, list=24%, signal=66%
17	HALLMARK_HYPOXIA	191	0.32	1.34	0.114	0.26	0.759	3359	tags=30%, list=17%, signal=36%
18	HALLMARK_ALLOGRAFT_REJECTION	195	0.43	1.32	0.227	0.264	0.774	4810	tags=52%, list=24%, signal=68%
19	HALLMARK_HEME_METABOLISM	192	0.29	1.3	0.077	0.268	0.791	3949	tags=33%, list=20%, signal=41%
20	HALLMARK_PI3K_AKT_MTOR_SIGNALING	104	0.32	1.28	0.152	0.284	0.817	2991	tags=31%, list=15%, signal=36%
21	HALLMARK_IL2_STAT5_SIGNALING	195	0.32	1.26	0.206	0.291	0.833	3889	tags=32%, list=20%, signal=39%
22	HALLMARK_UV_RESPONSE_UP	154	0.29	1.25	0.112	0.283	0.841	3570	tags=31%, list=18%, signal=37%
23	HALLMARK_GLYCOLYSIS	197	0.27	1.18	0.233	0.357	0.901	3556	tags=28%, list=18%, signal=34%
24	HALLMARK_FATTY_ACID_METABOLISM	154	0.26	1.01	0.421	0.588	0.972	2777	tags=24%, list=14%, signal=28%
25	HALLMARK_COAGULATION	138	0.24	0.95	0.498	0.669	0.986	3376	tags=23%, list=17%, signal=28%
26	HALLMARK_APICAL_SURFACE	43	0.25	0.9	0.581	0.737	0.992	3755	tags=37%, list=19%, signal=46%
27	HALLMARK_UV_RESPONSE_DN	138	0.24	0.89	0.57	0.722	0.992	3317	tags=28%, list=17%, signal=33%
28	HALLMARK_BILE_ACID_METABOLISM	112	0.21	0.89	0.651	0.697	0.992	4170	tags=28%, list=21%, signal=35%
29	HALLMARK_MTORC1_SIGNALING	195	0.24	0.89	0.571	0.679	0.992	4660	tags=31%, list=24%, signal=41%
30	HALLMARK_APICAL_JUNCTION	193	0.21	0.87	0.586	0.69	0.993	3373	tags=27%, list=17%, signal=32%
31	HALLMARK_XENOBIOTIC_METABOLISM	195	0.19	0.87	0.701	0.67	0.993	3570	tags=24%, list=18%, signal=29%
32	HALLMARK_ANGIOGENESIS	36	0.25	0.81	0.674	0.755	0.997	3953	tags=33%, list=20%, signal=42%
33	HALLMARK_KRAS_SIGNALING_UP	194	0.19	0.76	0.776	0.811	0.999	3290	tags=24%, list=17%, signal=29%
34	HALLMARK_MYOGENESIS	198	0.18	0.73	0.867	0.83	0.999	2821	tags=20%, list=14%, signal=23%
35	HALLMARK_TGF_BETA_SIGNALING	54	0.22	0.73	0.775	0.806	0.999	2821	tags=19%, list=14%, signal=22%
36	HALLMARK_OXIDATIVE_PHOSPHORYLATION	184	0.22	0.67	0.756	0.866	1	4049	tags=27%, list=20%, signal=33%
